# Supplementary material for: Crystal structure of methyl (E)-2-(1-methyl-2-oxoindolin-3-yl­idene)acetate
Source: Acta Crystallogr E Crystallogr Commun. 2015 Feb 21;71(Pt 3):o188–9. doi: 10.1107/S2056989015003217 (PMC4350746; doi:10.1107/S2056989015003217)
Supplement: Supplementary file 1 [file e-71-0o188-sup1.cif]

##############################################################################
#                                                                            #
# This CIF contains the data in a paper accepted for publication in          #
# Acta Crystallographica Section E. It conforms to the requirements of       #
# Notes for Authors for Acta Crystallographica Section E, and has been       #
# peer reviewed under the auspices of the IUCr Commission on Journals.       #
#                                                                            #
# Full details of the Crystallographic Information File format               #
# are given in the paper "The Crystallographic Information File (CIF):       #
# a New Standard Archive File for Crystallography" by S. R. Hall, F. H.      #
# Allen and I. D. Brown [Acta Cryst. (1991), A47, 655-685].                  #
#                                                                            #
# The current version of the core CIF dictionary is obtainable from          #
# ftp://ftp.iucr.org/pub/cif_core.dic.                                       #
#                                                                            #
# Software is freely available for graphical display of the structure(s)     #
# in this CIF. For information consult the CIF software page                 #
# http://www.iucr.org/resources/cif/software.                                #
#                                                                            #
# This file may be used for bona fide research purposes within the           #
# scientific community so long as proper attribution is given to the journal # 
# article from which it was obtained.                                        #
#                                                                            #
##############################################################################
data_global
_audit_creation_method     SHELXL-97
_journal_date_recd_electronic     2015-02-11
_journal_date_accepted     2015-02-15
_journal_name_full     'Acta Crystallographica, Section E'
_journal_year     2015
_journal_volume     71
_journal_issue      3
_journal_page_first     o188
_journal_page_last     o189
_journal_paper_category     HO
_journal_paper_doi     10.1107/S2056989015003217
_journal_coeditor_code     SU5085
_publ_contact_author_name     'A. SubbiahPandi'
_publ_contact_author_address
;
  Department of Physics
  Presidency College
  Chennai 600 005
  India
;
_publ_contact_author_email     aspandian59@gmail.com
_publ_contact_author_fax     '091 044 2854 4894'
_publ_contact_author_phone     '091 044 2591061'
_publ_section_title
;
Crystal structure of methyl
(<i>E</i>)-2-(1-methyl-2-oxoindolin-3-ylidene)acetate
;
loop_
    _publ_author_name
    _publ_author_address
    'M. P. Savithri'
;    Department of Physics
     Queen Mary's College (Autonomous)
     Chennai 600 004
     India
;
    'P. S. Yuvaraj'
;    University of Madras
     Industrial Chemistry Laboratory
     Central Leather Research Institute
     Adyar
     Chennai 600 020
     India
;
    'B. S. R. Reddy'
;    University of Madras
     Industrial Chemistry Laboratory
     Central Leather Research Institute
     Adyar
     Chennai 600 020
     India
;
    ' R. Raja'
;    Department of Physics
     Presidency College (Autonomous)
     Chennai 600 005
     India
;
    'A. SubbiahPandi'
;    Department of Physics
     Presidency College (Autonomous)
     Chennai 600 005
     India
;
_publ_section_synopsis     .
data_I
_audit_creation_method     SHELXL-2014/6
_database_code_depnum_ccdc_archive     'CCDC 1049502'
_chemical_name_systematic
;
Methyl (<i>E</i>)-2-(1-methyl-2-oxoindolin-3-ylidene)acetate
;
_chemical_name_common     ?
_chemical_formula_moiety     'C12 H11 N O3'
_chemical_formula_sum     'C12 H11 N O3'
_chemical_formula_iupac     'C12 H11 N O3'
_chemical_formula_weight     217.22
_chemical_melting_point     ?
_symmetry_space_group_name_hall     '-P 2yn'
_shelx_space_group_comment
;
The symmetry employed for this shelxl refinement is uniquely defined
by the following loop, which should always be used as a source of
symmetry information in preference to the above space-group names.
They are only intended as comments.
;
_space_group_crystal_system     monoclinic
_space_group_name_H-M_alt     'P 21/n'
_space_group_name_Hall     '-P 2yn'
loop_
    _space_group_symop_operation_xyz
    'x, y, z'
    '-x+1/2, y+1/2, -z+1/2'
    '-x, -y, -z'
    'x-1/2, -y-1/2, z-1/2'
_cell_length_a     11.6814(7)
_cell_length_b     5.6106(4)
_cell_length_c     16.5299(11)
_cell_angle_alpha     90
_cell_angle_beta     108.713(2)
_cell_angle_gamma     90
_cell_volume     1026.09(12)
_cell_formula_units_Z     4
_cell_measurement_reflns_used     1809
_cell_measurement_theta_min     2.57
_cell_measurement_theta_max     25.00
_cell_measurement_temperature     293(2)
_exptl_crystal_description     Block
_exptl_crystal_colour     colourless
_exptl_crystal_size_max     0.35
_exptl_crystal_size_mid     0.30
_exptl_crystal_size_min     0.30
_exptl_crystal_density_diffrn     1.406
_exptl_crystal_density_method     ?
_exptl_crystal_F_000     456
_exptl_absorpt_coefficient_mu     0.102
_exptl_absorpt_correction_type     multi-scan
_exptl_absorpt_process_details
;
(SADABS; Bruker, 2004)
;
_shelx_estimated_absorpt_T_min     ?
_shelx_estimated_absorpt_T_max     ?
_exptl_absorpt_correction_T_min     0.9482
_exptl_absorpt_correction_T_max     0.9554
_diffrn_ambient_temperature     293(2)
_diffrn_radiation_type     MoK\a
_diffrn_radiation_wavelength     0.71073
_diffrn_radiation_source     'fine-focus sealed tube'
_diffrn_radiation_monochromator     graphite
_diffrn_measurement_device_type     'Bruker Kappa APEXII CCD'
_diffrn_measurement_method     '\w and \f scans '
_diffrn_detector_area_resol_mean     ?
_diffrn_reflns_number     14793
_diffrn_reflns_av_R_equivalents     0.0233
_diffrn_reflns_av_sigmaI/netI     0.0136
_diffrn_reflns_theta_min     2.573
_diffrn_reflns_theta_max     24.998
_diffrn_reflns_theta_full     25.242
_diffrn_measured_fraction_theta_max     0.999
_diffrn_measured_fraction_theta_full     0.972
_diffrn_reflns_limit_h_min     -13
_diffrn_reflns_limit_h_max     13
_diffrn_reflns_limit_k_min     -6
_diffrn_reflns_limit_k_max     6
_diffrn_reflns_limit_l_min     -19
_diffrn_reflns_limit_l_max     19
_refine_special_details     ?
_reflns_number_total     1809
_reflns_number_gt     1528
_reflns_threshold_expression     I>2\s(I)
_refine_ls_structure_factor_coef     Fsqd
_refine_ls_matrix_type     full
_refine_ls_R_factor_all     0.0424
_refine_ls_R_factor_gt     0.0332
_refine_ls_wR_factor_gt     0.0850
_refine_ls_wR_factor_ref     0.0925
_refine_ls_goodness_of_fit_ref     1.054
_refine_ls_restrained_S_all     1.054
_refine_ls_number_reflns     1809
_refine_ls_number_parameters     148
_refine_ls_number_restraints     0
_refine_ls_hydrogen_treatment     constr
_refine_ls_weighting_scheme     calc
_refine_ls_weighting_details
              'w=1/[\s^2^(Fo^2^)+(0.0431P)^2^+0.3282P] where P=(Fo^2^+2Fc^2^)/3'
_atom_sites_solution_hydrogens     geom
_atom_sites_solution_primary     ?
_atom_sites_solution_secondary     ?
_refine_ls_shift/su_max     0.000
_refine_ls_shift/su_mean     0.000
_refine_diff_density_max     0.178
_refine_diff_density_min     -0.131
_refine_ls_extinction_method
;
SHELXL2014 (Sheldrick, 2015)
;
_refine_ls_extinction_coef     0.008(2)
_refine_ls_extinction_expression
                                  'Fc^*^=kFc[1+0.001xFc^2^\l^3^/sin(2\q)]^-1/4^'
loop_
    _atom_type_symbol
    _atom_type_description
    _atom_type_scat_dispersion_real
    _atom_type_scat_dispersion_imag
    _atom_type_scat_source
    'C' 'C' 0.0033 0.0016
                         'International Tables Vol C Tables 4.2.6.8 and 6.1.1.4'
    'H' 'H' 0.0000 0.0000
                         'International Tables Vol C Tables 4.2.6.8 and 6.1.1.4'
    'N' 'N' 0.0061 0.0033
                         'International Tables Vol C Tables 4.2.6.8 and 6.1.1.4'
    'O' 'O' 0.0106 0.0060
                         'International Tables Vol C Tables 4.2.6.8 and 6.1.1.4'
_computing_data_collection
;
APEX2 (Bruker, 2004)
;
_computing_cell_refinement
;
APEX2 and SAINT (Bruker, 2004)
;
_computing_data_reduction
;
SAINT and XPREP (Bruker, 2004)
;
_computing_structure_solution
;
SHELXS97 (Sheldrick, 2008)
;
_computing_structure_refinement
;
SHELXL2014 (Sheldrick, 2015)
;
_computing_molecular_graphics
;
ORTEP-3 for Windows (Farrugia, 2012), PLATON (Spek, 2009) and
Mercury
(Macrae <i>et al.</i>,  2008)
;
_computing_publication_material
;
SHELXL2014 (Sheldrick, 2015) and PLATON (Spek, 2009)
;
loop_
    _atom_site_type_symbol
    _atom_site_label
    _atom_site_fract_x
    _atom_site_fract_y
    _atom_site_fract_z
    _atom_site_U_iso_or_equiv
    _atom_site_adp_type
    _atom_site_calc_flag
    _atom_site_occupancy
    _atom_site_disorder_assembly
    _atom_site_disorder_group
    O O1 0.65902(9) -0.46212(19) 0.54283(6) 0.0431(3) Uani d 1 . .
    O O2 0.80169(10) -0.1929(2) 0.54829(8) 0.0552(4) Uani d 1 . .
    O O3 0.39479(9) 0.0890(2) 0.33278(7) 0.0482(3) Uani d 1 . .
    N N1 0.53182(11) 0.3529(2) 0.31063(8) 0.0373(3) Uani d 1 . .
    C C1 0.74710(16) -0.5928(3) 0.60928(11) 0.0522(5) Uani d 1 . .
    H H1A 0.7104 -0.7341 0.6227 0.078 Uiso calc 1 . .
    H H1B 0.7760 -0.4949 0.6593 0.078 Uiso calc 1 . .
    H H1C 0.8135 -0.6366 0.5901 0.078 Uiso calc 1 . .
    C C2 0.69963(13) -0.2616(3) 0.51875(9) 0.0361(4) Uani d 1 . .
    C C3 0.60129(13) -0.1379(3) 0.45343(9) 0.0365(4) Uani d 1 . .
    H H3 0.5236 -0.1964 0.4439 0.044 Uiso calc 1 . .
    C C4 0.61193(12) 0.0491(3) 0.40656(9) 0.0337(3) Uani d 1 . .
    C C5 0.49776(13) 0.1589(3) 0.34670(9) 0.0354(3) Uani d 1 . .
    C C6 0.65784(13) 0.3756(3) 0.33871(9) 0.0353(4) Uani d 1 . .
    C C7 0.71103(13) 0.1927(3) 0.39651(9) 0.0344(3) Uani d 1 . .
    C C8 0.83571(14) 0.1806(3) 0.42921(10) 0.0418(4) Uani d 1 . .
    H H8 0.8729 0.0592 0.4667 0.050 Uiso calc 1 . .
    C C9 0.90449(15) 0.3510(3) 0.40554(11) 0.0473(4) Uani d 1 . .
    H H9 0.9884 0.3436 0.4272 0.057 Uiso calc 1 . .
    C C10 0.84974(16) 0.5317(3) 0.35007(11) 0.0489(4) Uani d 1 . .
    H H10 0.8975 0.6462 0.3358 0.059 Uiso calc 1 . .
    C C11 0.72544(15) 0.5465(3) 0.31528(10) 0.0442(4) Uani d 1 . .
    H H11 0.6889 0.6676 0.2774 0.053 Uiso calc 1 . .
    C C12 0.44906(15) 0.5083(3) 0.24895(11) 0.0480(4) Uani d 1 . .
    H H12A 0.4669 0.5039 0.1962 0.072 Uiso calc 1 . .
    H H12B 0.4579 0.6684 0.2706 0.072 Uiso calc 1 . .
    H H12C 0.3676 0.4554 0.2393 0.072 Uiso calc 1 . .
loop_
    _atom_site_aniso_label
    _atom_site_aniso_U_11
    _atom_site_aniso_U_22
    _atom_site_aniso_U_33
    _atom_site_aniso_U_12
    _atom_site_aniso_U_13
    _atom_site_aniso_U_23
    O1 0.0453(6) 0.0360(6) 0.0424(6) -0.0008(5) 0.0062(5) 0.0067(5)
    O2 0.0384(7) 0.0578(8) 0.0610(8) -0.0034(6) 0.0042(5) 0.0181(6)
    O3 0.0353(6) 0.0460(7) 0.0569(7) -0.0001(5) 0.0060(5) 0.0046(5)
    N1 0.0380(7) 0.0339(7) 0.0364(7) 0.0047(5) 0.0071(5) 0.0032(5)
    C1 0.0551(10) 0.0466(10) 0.0482(10) 0.0047(8) 0.0073(8) 0.0154(8)
    C2 0.0381(8) 0.0345(8) 0.0356(8) 0.0018(7) 0.0118(6) 0.0009(6)
    C3 0.0348(8) 0.0346(8) 0.0388(8) 0.0014(6) 0.0102(6) -0.0010(6)
    C4 0.0352(8) 0.0329(8) 0.0320(7) 0.0034(6) 0.0092(6) -0.0037(6)
    C5 0.0371(8) 0.0331(8) 0.0342(8) 0.0022(6) 0.0087(6) -0.0038(6)
    C6 0.0405(8) 0.0342(8) 0.0318(7) 0.0019(6) 0.0122(6) -0.0040(6)
    C7 0.0381(8) 0.0338(8) 0.0317(7) 0.0013(6) 0.0117(6) -0.0034(6)
    C8 0.0371(8) 0.0461(9) 0.0407(8) 0.0022(7) 0.0105(7) 0.0007(7)
    C9 0.0384(9) 0.0563(11) 0.0479(9) -0.0064(8) 0.0147(7) -0.0029(8)
    C10 0.0518(10) 0.0488(10) 0.0500(10) -0.0118(8) 0.0219(8) -0.0011(8)
    C11 0.0552(10) 0.0386(9) 0.0404(8) -0.0013(8) 0.0175(7) 0.0016(7)
    C12 0.0505(10) 0.0393(9) 0.0464(9) 0.0080(7) 0.0046(7) 0.0053(7)
_geom_special_details
;
 All esds (except the esd in the dihedral angle between two l.s. planes)
 are estimated using the full covariance matrix.  The cell esds are taken
 into account individually in the estimation of esds in distances, angles
 and torsion angles; correlations between esds in cell parameters are only
 used when they are defined by crystal symmetry.  An approximate (isotropic)
 treatment of cell esds is used for estimating esds involving l.s. planes.
;
loop_
    _geom_bond_atom_site_label_1
    _geom_bond_atom_site_label_2
    _geom_bond_site_symmetry_2
    _geom_bond_distance
    _geom_bond_publ_flag
    O1 C2 . 1.3303(18) ?
    O1 C1 . 1.4415(18) ?
    O2 C2 . 1.1980(18) ?
    O3 C5 . 1.2149(17) ?
    N1 C5 . 1.3604(19) ?
    N1 C6 . 1.4001(19) ?
    N1 C12 . 1.4498(19) ?
    C1 H1A . 0.9600 ?
    C1 H1B . 0.9600 ?
    C1 H1C . 0.9600 ?
    C2 C3 . 1.474(2) ?
    C3 C4 . 1.333(2) ?
    C3 H3 . 0.9300 ?
    C4 C7 . 1.463(2) ?
    C4 C5 . 1.513(2) ?
    C6 C11 . 1.374(2) ?
    C6 C7 . 1.404(2) ?
    C7 C8 . 1.383(2) ?
    C8 C9 . 1.384(2) ?
    C8 H8 . 0.9300 ?
    C9 C10 . 1.379(2) ?
    C9 H9 . 0.9300 ?
    C10 C11 . 1.382(2) ?
    C10 H10 . 0.9300 ?
    C11 H11 . 0.9300 ?
    C12 H12A . 0.9600 ?
    C12 H12B . 0.9600 ?
    C12 H12C . 0.9600 ?
loop_
    _geom_angle_atom_site_label_1
    _geom_angle_atom_site_label_2
    _geom_angle_atom_site_label_3
    _geom_angle_site_symmetry_1
    _geom_angle_site_symmetry_3
    _geom_angle
    _geom_angle_publ_flag
    C2 O1 C1 . . 114.99(12) ?
    C5 N1 C6 . . 110.60(12) ?
    C5 N1 C12 . . 124.50(13) ?
    C6 N1 C12 . . 124.84(13) ?
    O1 C1 H1A . . 109.5 ?
    O1 C1 H1B . . 109.5 ?
    H1A C1 H1B . . 109.5 ?
    O1 C1 H1C . . 109.5 ?
    H1A C1 H1C . . 109.5 ?
    H1B C1 H1C . . 109.5 ?
    O2 C2 O1 . . 123.65(14) ?
    O2 C2 C3 . . 125.93(14) ?
    O1 C2 C3 . . 110.41(13) ?
    C4 C3 C2 . . 126.90(14) ?
    C4 C3 H3 . . 116.5 ?
    C2 C3 H3 . . 116.5 ?
    C3 C4 C7 . . 136.38(14) ?
    C3 C4 C5 . . 118.26(13) ?
    C7 C4 C5 . . 105.36(12) ?
    O3 C5 N1 . . 125.89(14) ?
    O3 C5 C4 . . 127.13(14) ?
    N1 C5 C4 . . 106.98(12) ?
    C11 C6 N1 . . 127.47(14) ?
    C11 C6 C7 . . 122.19(14) ?
    N1 C6 C7 . . 110.34(13) ?
    C8 C7 C6 . . 118.85(14) ?
    C8 C7 C4 . . 134.50(14) ?
    C6 C7 C4 . . 106.64(12) ?
    C7 C8 C9 . . 119.33(15) ?
    C7 C8 H8 . . 120.3 ?
    C9 C8 H8 . . 120.3 ?
    C10 C9 C8 . . 120.56(15) ?
    C10 C9 H9 . . 119.7 ?
    C8 C9 H9 . . 119.7 ?
    C9 C10 C11 . . 121.47(15) ?
    C9 C10 H10 . . 119.3 ?
    C11 C10 H10 . . 119.3 ?
    C6 C11 C10 . . 117.57(15) ?
    C6 C11 H11 . . 121.2 ?
    C10 C11 H11 . . 121.2 ?
    N1 C12 H12A . . 109.5 ?
    N1 C12 H12B . . 109.5 ?
    H12A C12 H12B . . 109.5 ?
    N1 C12 H12C . . 109.5 ?
    H12A C12 H12C . . 109.5 ?
    H12B C12 H12C . . 109.5 ?
loop_
    _geom_torsion_atom_site_label_1
    _geom_torsion_atom_site_label_2
    _geom_torsion_atom_site_label_3
    _geom_torsion_atom_site_label_4
    _geom_torsion_site_symmetry_1
    _geom_torsion_site_symmetry_2
    _geom_torsion_site_symmetry_3
    _geom_torsion_site_symmetry_4
    _geom_torsion
    _geom_torsion_publ_flag
    C1 O1 C2 O2 . . . . 1.0(2) ?
    C1 O1 C2 C3 . . . . -177.63(13) ?
    O2 C2 C3 C4 . . . . 11.4(3) ?
    O1 C2 C3 C4 . . . . -170.09(14) ?
    C2 C3 C4 C7 . . . . 2.6(3) ?
    C2 C3 C4 C5 . . . . -176.20(13) ?
    C6 N1 C5 O3 . . . . -177.71(14) ?
    C12 N1 C5 O3 . . . . -0.1(2) ?
    C6 N1 C5 C4 . . . . 2.20(15) ?
    C12 N1 C5 C4 . . . . 179.83(13) ?
    C3 C4 C5 O3 . . . . -3.7(2) ?
    C7 C4 C5 O3 . . . . 177.08(14) ?
    C3 C4 C5 N1 . . . . 176.35(13) ?
    C7 C4 C5 N1 . . . . -2.83(15) ?
    C5 N1 C6 C11 . . . . 178.83(14) ?
    C12 N1 C6 C11 . . . . 1.2(2) ?
    C5 N1 C6 C7 . . . . -0.70(16) ?
    C12 N1 C6 C7 . . . . -178.31(13) ?
    C11 C6 C7 C8 . . . . -1.7(2) ?
    N1 C6 C7 C8 . . . . 177.86(12) ?
    C11 C6 C7 C4 . . . . 179.26(13) ?
    N1 C6 C7 C4 . . . . -1.18(15) ?
    C3 C4 C7 C8 . . . . 4.6(3) ?
    C5 C4 C7 C8 . . . . -176.43(16) ?
    C3 C4 C7 C6 . . . . -176.56(16) ?
    C5 C4 C7 C6 . . . . 2.39(14) ?
    C6 C7 C8 C9 . . . . 1.2(2) ?
    C4 C7 C8 C9 . . . . 179.95(15) ?
    C7 C8 C9 C10 . . . . 0.1(2) ?
    C8 C9 C10 C11 . . . . -1.2(3) ?
    N1 C6 C11 C10 . . . . -178.78(14) ?
    C7 C6 C11 C10 . . . . 0.7(2) ?
    C9 C10 C11 C6 . . . . 0.7(2) ?
loop_
    _geom_hbond_atom_site_label_D
    _geom_hbond_atom_site_label_H
    _geom_hbond_atom_site_label_A
    _geom_hbond_site_symmetry_A
    _geom_hbond_distance_DH
    _geom_hbond_distance_HA
    _geom_hbond_distance_DA
    _geom_hbond_angle_DHA
    C8 H8 O2 1_555 0.93 2.29 2.988(2) 132
    C9 H9 O2 3_756 0.93 2.50 3.387(2) 159
    C1 H1A O3 3_646 0.96 2.57 3.526(2) 175
    C11 H11 Cg 2_655 0.93 2.83 3.558(2) 135
_shelx_hkl_file
;
   2   0   0  227303    1067
   4   0   0   55749     320
   6   0   0   26475     256
   8   0   0    1730      79
  10   0   0   16054     530
  12   0   0     -97     119
   1   1   0    5187      69
   2   1   0   48729     209
   3   1   0    4524      57
   4   1   0   21738     122
   5   1   0  271324    1063
   6   1   0   80472     399
   7   1   0     737      43
   8   1   0    7704     106
   9   1   0   71033     432
  10   1   0    5217     287
  11   1   0   13147     306
  12   1   0    1412     149
  13   1   0    2095     175
   0   2   0   32219     276
   1   2   0   42992     226
   2   2   0    9389      91
   3   2   0  112808     515
   4   2   0   93037     450
   5   2   0   44743     267
   6   2   0   14596     141
   7   2   0   10114     125
   8   2   0   19323     185
   9   2   0      93      78
  10   2   0   25663     476
  11   2   0    4986     234
  12   2   0     188     119
   1   3   0   13846     165
   2   3   0   12076     146
   3   3   0   24321     218
   4   3   0     -49      41
   5   3   0    8306     136
   6   3   0    1548      78
   7   3   0    4951     120
   8   3   0   17185     239
   9   3   0   10676     248
  10   3   0     223     116
  11   3   0    1088     155
   0   4   0   10231     255
   1   4   0    9188     178
   2   4   0   22498     270
   3   4   0    5732     144
   4   4   0     762      85
   5   4   0    2120     129
   6   4   0    2247     119
   7   4   0     616     111
   8   4   0    8968     253
   9   4   0     109     104
  10   4   0    1357     204
   1   5   0    6041     204
   2   5   0     -98      91
   3   5   0    1889     203
   4   5   0   11764     257
   5   5   0    1913     130
   6   5   0   14713     309
   7   5   0     711     139
   8   5   0    1866     169
   0   6   0    9647     363
   1   6   0   37221     529
   2   6   0    8062     249
   3   6   0    2653     179
   4   6   0     360     129
   5   6   0    2426     223
 -13   0   1     801     180
 -11   0   1     -85     117
  -9   0   1    5841     121
  -7   0   1    3056      88
  -5   0   1   24697     187
  -3   0   1   10243      90
   1   0   1  669782   11663
   3   0   1   10361     120
   5   0   1   26358     209
   7   0   1   12407     161
   9   0   1   30689     402
  11   0   1     158     132
 -13   1   1     483     128
 -12   1   1    1106     130
 -11   1   1    9357     255
 -10   1   1   41957     608
  -9   1   1   23658     199
  -8   1   1      86      28
  -7   1   1    5980      88
  -6   1   1   12265     105
  -5   1   1   12074      94
  -4   1   1   35469     172
  -3   1   1   22723     124
  -2   1   1   23078     119
  -1   1   1   72555     304
   0   1   1   22126     117
   1   1   1  158954     584
   2   1   1  162677     590
   3   1   1    2566      53
   4   1   1     201      23
   5   1   1     897      40
   6   1   1   26066     192
   7   1   1   15887     152
   8   1   1    3261      89
   9   1   1    6158     145
  10   1   1   17388     352
  11   1   1    6086     300
  12   1   1    5439     367
 -12   2   1      -7     112
 -11   2   1     265     108
 -10   2   1    6861     237
  -9   2   1    1437     105
  -8   2   1     424      46
  -7   2   1   10011     118
  -6   2   1    1790      60
  -5   2   1     420      44
  -4   2   1    8972     110
  -3   2   1    2811      71
  -2   2   1   78944     362
  -1   2   1   26959     169
   0   2   1   88835     407
   1   2   1    9300      90
   2   2   1   25000     158
   3   2   1  158627     701
   4   2   1   55212     304
   5   2   1   36259     238
   6   2   1   36443     250
   7   2   1     124      46
   8   2   1   24022     252
   9   2   1    1877     130
  10   2   1    4530     289
  11   2   1    1048     149
  12   2   1     -68     118
 -11   3   1    3702     239
 -10   3   1      87     111
  -9   3   1    2034     130
  -8   3   1   29113     325
  -7   3   1   14324     177
  -6   3   1   17552     194
  -5   3   1     128      47
  -4   3   1    6973     118
  -3   3   1   45691     316
  -2   3   1    1569      69
  -1   3   1   68031     433
   0   3   1  106104     849
   1   3   1   25797     241
   2   3   1  130408     687
   3   3   1      48      43
   4   3   1    5593     119
   5   3   1   28393     254
   6   3   1   21693     225
   7   3   1    7141     154
   8   3   1   48883     440
   9   3   1     -26      98
  10   3   1     231     126
  11   3   1    -186     152
 -10   4   1       1     177
  -9   4   1     158     114
  -8   4   1   22194     345
  -7   4   1    3810     185
  -6   4   1   42003     406
  -5   4   1    7027     170
  -4   4   1      75      56
  -3   4   1     421      72
  -2   4   1    3555     129
  -1   4   1     854      77
   0   4   1   12438     203
   1   4   1    5556     140
   2   4   1     125      70
   3   4   1   27188     320
   4   4   1    6221     167
   5   4   1     467      80
   6   4   1     320      86
   7   4   1   22638     304
   8   4   1    1908     160
   9   4   1     572     123
  10   4   1     -75     135
  -8   5   1     260     120
  -7   5   1   10781     287
  -6   5   1     103     109
  -5   5   1    4540     184
  -4   5   1    4633     186
  -3   5   1    4161     177
  -2   5   1   35428     416
  -1   5   1   17525     309
   0   5   1    4309     178
   1   5   1    6792     203
   2   5   1    1009     127
   3   5   1   21616     334
   4   5   1    8316     231
   5   5   1   25952     342
   6   5   1    1898     192
   7   5   1    8339     265
   8   5   1     419     134
  -5   6   1     -29     140
  -4   6   1    3555     237
  -3   6   1    3946     202
  -2   6   1    6574     244
  -1   6   1    3568     186
   0   6   1   16539     326
   1   6   1    1590     155
   2   6   1   16896     331
   3   6   1    6356     239
   4   6   1    1045     145
   5   6   1     -61     146
 -12   0   2    -175     116
 -10   0   2     594     100
  -8   0   2    1121      57
  -6   0   2   59146     541
  -4   0   2   32684     203
  -2   0   2  317887    2213
   0   0   2   85740    2237
   2   0   2  623606    2957
   4   0   2  139928     855
   6   0   2  177124    1209
   8   0   2   20785     266
  10   0   2   40213     715
  12   0   2    1241     208
 -13   1   2    1205     137
 -12   1   2     229      98
 -11   1   2     705     109
 -10   1   2   16808     285
  -9   1   2    1752      66
  -8   1   2   25116     184
  -7   1   2    9519      92
  -6   1   2   51972     258
  -5   1   2    4161      49
  -4   1   2   28518     145
  -3   1   2  360866    1470
  -2   1   2   40255     197
  -1   1   2   79968     367
   0   1   2  812485    3307
   1   1   2   22024     118
   2   1   2  103941     403
   3   1   2   13849      97
   4   1   2    1461      52
   5   1   2    1913      54
   6   1   2   26482     204
   7   1   2   24739     205
   8   1   2    4633     105
   9   1   2    1578      98
  10   1   2    6079     245
  11   1   2    4643     246
  12   1   2     -57     120
 -12   2   2    2153     180
 -11   2   2     214      96
 -10   2   2    3389     172
  -9   2   2  106574     778
  -8   2   2   29632     230
  -7   2   2     594      48
  -6   2   2    9262     129
  -5   2   2   55687     311
  -4   2   2   67000     337
  -3   2   2  108383     478
  -2   2   2   95012     423
  -1   2   2    5640      70
   0   2   2  176433     712
   1   2   2    1218      44
   2   2   2    1807      50
   3   2   2     803      46
   4   2   2     232      41
   5   2   2    4786     113
   6   2   2    1203      72
   7   2   2   39197     323
   8   2   2    4152     131
   9   2   2   15079     303
  10   2   2    2804     195
  11   2   2    2460     193
  12   2   2    3882     241
 -12   3   2     123     122
 -11   3   2    1437     147
 -10   3   2    3971     227
  -9   3   2     274      91
  -8   3   2    3596     183
  -7   3   2    9906     147
  -6   3   2    1474      74
  -5   3   2    8008     123
  -4   3   2   56060     363
  -3   3   2   23234     209
  -2   3   2   42900     320
  -1   3   2    2533      80
   0   3   2    4123     101
   1   3   2    4505     116
   2   3   2   79777     541
   3   3   2   31602     279
   4   3   2   56530     423
   5   3   2    6953     142
   6   3   2     319      71
   7   3   2    3380     136
   8   3   2   15538     249
   9   3   2     -10     100
  10   3   2    -156     115
  11   3   2     395     147
 -10   4   2    -163     108
  -9   4   2      71     129
  -8   4   2    9789     254
  -7   4   2    4190     182
  -6   4   2   16953     248
  -5   4   2   20757     239
  -4   4   2    3379     117
  -3   4   2    1652      95
  -2   4   2     -35      75
  -1   4   2    9798     186
   0   4   2    6439     152
   1   4   2      81      68
   2   4   2    8933     192
   3   4   2   17332     242
   4   4   2    4688     149
   5   4   2     285      81
   6   4   2    9138     207
   7   4   2      93      91
   8   4   2   12902     299
   9   4   2    3159     191
  -9   5   2    1223     183
  -8   5   2    1266     159
  -7   5   2    3129     226
  -6   5   2    9046     286
  -5   5   2     -69      90
  -4   5   2    -135      90
  -3   5   2    2137     143
  -2   5   2     727     118
  -1   5   2    2248     143
   0   5   2   12847     257
   1   5   2    1981     153
   2   5   2    1375     131
   3   5   2   18348     291
   4   5   2   37400     411
   5   5   2   10281     231
   6   5   2    1106     141
   7   5   2      -2     110
   8   5   2     780     142
  -6   6   2    2108     198
  -5   6   2    1840     190
  -4   6   2    4414     256
  -3   6   2    1457     138
  -2   6   2    2370     158
  -1   6   2    1788     157
   0   6   2     453     125
   1   6   2     -52     111
   2   6   2     744     136
   3   6   2    1421     158
   4   6   2    2843     188
   5   6   2     321     163
 -13   0   3     202     112
 -11   0   3    1775     157
  -9   0   3   12521     187
  -7   0   3   48534     320
  -5   0   3   27873     191
  -3   0   3 1024480    9828
  -1   0   3  288216    1643
   1   0   3  139810     689
   3   0   3  259285    1255
   5   0   3   46426     433
   7   0   3   11145     275
   9   0   3   24184     540
  11   0   3     480     305
 -13   1   3     262      98
 -12   1   3    4226     234
 -11   1   3   13005     303
 -10   1   3   21356     304
  -9   1   3    3793      96
  -8   1   3    9614     102
  -7   1   3   37630     212
  -6   1   3   10930      86
  -5   1   3    1156      58
  -4   1   3  100229     386
  -3   1   3   32604     232
  -2   1   3  546963    3280
  -1   1   3  484931    1742
   0   1   3   91365     355
   1   1   3   33636     168
   2   1   3   13466      97
   3   1   3    3455      54
   4   1   3       9      30
   5   1   3   11897     130
   6   1   3    9096     123
   7   1   3   22911     221
   8   1   3   13030     175
   9   1   3     -42      71
  10   1   3    1355     159
  11   1   3    -152     110
  12   1   3    1246     178
 -13   2   3    4891     501
 -12   2   3      65      86
 -11   2   3    6991     216
 -10   2   3     609     136
  -9   2   3    6054     159
  -8   2   3   16245     156
  -7   2   3   18999     166
  -6   2   3   10589     109
  -5   2   3    4614      76
  -4   2   3   33916     207
  -3   2   3   58376     316
  -2   2   3    5448      78
  -1   2   3   33063     194
   0   2   3   40341     220
   1   2   3    6296      77
   2   2   3  280979    1111
   3   2   3    8541     117
   4   2   3   38745     278
   5   2   3   38185     288
   6   2   3    2858      94
   7   2   3   17444     200
   8   2   3   12275     213
   9   2   3    8988     235
  10   2   3    1103     168
  11   2   3    3804     238
 -12   3   3    1680     159
 -11   3   3    6457     489
 -10   3   3    5354     220
  -9   3   3   17452     282
  -8   3   3    3083     146
  -7   3   3     634      61
  -6   3   3   22558     210
  -5   3   3    2990      89
  -4   3   3   68644     429
  -3   3   3   22081     212
  -2   3   3    1716      81
  -1   3   3   37870     310
   0   3   3   21959     222
   1   3   3    3424     100
   2   3   3    8130     147
   3   3   3    1808      88
   4   3   3     -64      52
   5   3   3     -13      59
   6   3   3   31019     327
   7   3   3    9372     199
   8   3   3   28277     341
   9   3   3    1808     150
  10   3   3      63     133
 -11   4   3      20     124
 -10   4   3     544     189
  -9   4   3   10311     314
  -8   4   3   11768     369
  -7   4   3    3808     243
  -6   4   3   64335     516
  -5   4   3     -84      56
  -4   4   3    4732     128
  -3   4   3    2335     101
  -2   4   3   42776     377
  -1   4   3   48380     411
   0   4   3   11066     169
   1   4   3   21221     263
   2   4   3     167      59
   3   4   3    5233     147
   4   4   3    5397     163
   5   4   3   29752     348
   6   4   3     213      88
   7   4   3   10158     228
   8   4   3    3098     186
   9   4   3     316     126
  -9   5   3    3079     263
  -8   5   3    2774     198
  -7   5   3     525     134
  -6   5   3    3970     216
  -5   5   3      -8      91
  -4   5   3    1867     138
  -3   5   3    1404     125
  -2   5   3     206     100
  -1   5   3   30191     383
   0   5   3      62      96
   1   5   3    8314     199
   2   5   3     532      92
   3   5   3   20244     325
   4   5   3   14911     269
   5   5   3    4652     184
   6   5   3     -98     104
   7   5   3       8     145
  -6   6   3    4393     409
  -5   6   3   17477     460
  -4   6   3    5970     373
  -3   6   3    2617     164
  -2   6   3    -113     111
  -1   6   3    6858     238
   0   6   3    2306     167
   1   6   3    2117     173
   2   6   3     490     131
   3   6   3    1240     154
   4   6   3    1129     169
 -12   0   4   33539     518
 -10   0   4    8475     177
  -8   0   4    8974     104
  -6   0   4   87140     558
  -4   0   4   13552     118
  -2   0   4   27731     493
   0   0   4  239532    1203
   2   0   4   14255     140
   4   0   4   39863     436
   6   0   4    3759     176
   8   0   4  197145    1575
  10   0   4     -71     138
 -13   1   4     971     142
 -12   1   4     -92      67
 -11   1   4      57      61
 -10   1   4     273      54
  -9   1   4   20408     166
  -8   1   4   27166     205
  -7   1   4      14      18
  -6   1   4     284      23
  -5   1   4   58150     288
  -4   1   4   43629     214
  -3   1   4   16394     109
  -2   1   4  519137    1972
  -1   1   4 1783156    7212
   0   1   4   27203     147
   1   1   4   40041     199
   2   1   4  150466     567
   3   1   4  132715     612
   4   1   4   56504     320
   5   1   4    6375     112
   6   1   4   13744     170
   7   1   4    1808      89
   8   1   4   21832     277
   9   1   4    3273     141
  10   1   4    1670     193
  11   1   4     -32     124
 -13   2   4    1584     221
 -12   2   4     671      97
 -11   2   4   14762     303
 -10   2   4    2509     180
  -9   2   4    2357      97
  -8   2   4    3994     108
  -7   2   4     900      35
  -6   2   4   37168     231
  -5   2   4     761      39
  -4   2   4   16093     132
  -3   2   4   68537     350
  -2   2   4   28553     182
  -1   2   4     409      38
   0   2   4    1772      50
   1   2   4   32997     218
   2   2   4   33457     247
   3   2   4   32950     252
   4   2   4   49361     335
   5   2   4      21      64
   6   2   4    9224     168
   7   2   4    5029     125
   8   2   4     291      86
   9   2   4    6676     223
  10   2   4    1703     201
  11   2   4     408     150
 -12   3   4    1386     184
 -11   3   4    3791     192
 -10   3   4    1540     202
  -9   3   4   26164     488
  -8   3   4    3361     149
  -7   3   4     587      64
  -6   3   4   14487     166
  -5   3   4   28512     238
  -4   3   4     544      53
  -3   3   4   32188     269
  -2   3   4    4351     103
  -1   3   4   12602     166
   0   3   4   19332     216
   1   3   4     -20      44
   2   3   4     753      68
   3   3   4     545      67
   4   3   4     461      70
   5   3   4    2704     122
   6   3   4    2666     127
   7   3   4   11279     226
   8   3   4    7136     228
   9   3   4    2550     169
  10   3   4    3652     248
 -11   4   4    1861     179
 -10   4   4     261     136
  -9   4   4     830     340
  -8   4   4   14534     282
  -7   4   4    1486     130
  -6   4   4     -38      71
  -5   4   4    4463     127
  -4   4   4     410      77
  -3   4   4   11003     202
  -2   4   4     203      80
  -1   4   4    5568     158
   0   4   4   44905     369
   1   4   4    7914     170
   2   4   4     562      76
   3   4   4    2817     128
   4   4   4    2768     129
   5   4   4     158      87
   6   4   4    1399     124
   7   4   4    1528     129
   8   4   4    2150     171
   9   4   4     149     118
  -9   5   4     -58     154
  -8   5   4    2178     220
  -7   5   4    -205     136
  -6   5   4    3868     215
  -5   5   4    2740     191
  -4   5   4    1294     115
  -3   5   4    5410     197
  -2   5   4    3392     166
  -1   5   4    1783     138
   0   5   4   40018     455
   1   5   4    8332     222
   2   5   4    6362     213
   3   5   4     126      99
   4   5   4     675     103
   5   5   4    6981     213
   6   5   4     947     141
   7   5   4    3816     214
  -6   6   4    6925     342
  -5   6   4    6060     268
  -4   6   4     441     142
  -3   6   4    1128     147
  -2   6   4    1817     157
  -1   6   4    6947     238
   0   6   4      -3     111
   1   6   4     594     134
   2   6   4     275     121
   3   6   4    2426     183
   4   6   4    3690     211
 -13   0   5    7370     905
 -11   0   5     856     144
  -9   0   5       4      33
  -7   0   5  223451    2383
  -5   0   5    1728     110
  -3   0   5  127069     802
  -1   0   5  779561    4195
   1   0   5    1058      53
   3   0   5   26381     286
   5   0   5   18068     338
   7   0   5   87742     854
   9   0   5    4247     255
  11   0   5    6497     358
 -13   1   5     126     100
 -12   1   5    -102      78
 -11   1   5   16603     310
 -10   1   5     -51      51
  -9   1   5    7589     123
  -8   1   5    5717      91
  -7   1   5    2922      89
  -6   1   5   32506     231
  -5   1   5    2448      43
  -4   1   5   12017      84
  -3   1   5   91795     423
  -2   1   5  200937     756
  -1   1   5 1192037    4307
   0   1   5   42686     210
   1   1   5     138      25
   2   1   5  266755    1000
   3   1   5     454      47
   4   1   5     950      58
   5   1   5    7301     131
   6   1   5    4921     129
   7   1   5   16363     226
   8   1   5     227      84
   9   1   5   16827     269
  10   1   5     272     135
  11   1   5     803     156
 -13   2   5    2018     189
 -12   2   5   13415     362
 -11   2   5   30749     554
 -10   2   5   25776     341
  -9   2   5   20443     194
  -8   2   5   12640     118
  -7   2   5    1668      49
  -6   2   5   28477     188
  -5   2   5    2362      53
  -4   2   5   17152     133
  -3   2   5   14824     133
  -2   2   5  225423    1028
  -1   2   5    1593      54
   0   2   5   42025     263
   1   2   5   35918     265
   2   2   5   11717     160
   3   2   5   26324     249
   4   2   5   43408     359
   5   2   5   16210     214
   6   2   5    7228     162
   7   2   5   12576     225
   8   2   5   22180     304
   9   2   5    5844     296
  10   2   5    1151     175
 -12   3   5     176     147
 -11   3   5     243     101
 -10   3   5     331     104
  -9   3   5    5937     211
  -8   3   5   16674     257
  -7   3   5   30426     246
  -6   3   5   10782     141
  -5   3   5    6510     115
  -4   3   5    9664     131
  -3   3   5    4994     128
  -2   3   5    4941     112
  -1   3   5   36011     300
   0   3   5    1481      77
   1   3   5    3388     110
   2   3   5    1254      81
   3   3   5    2232     117
   4   3   5    8509     173
   5   3   5   13551     234
   6   3   5   13061     237
   7   3   5   23606     321
   8   3   5    -125      84
   9   3   5    -153     102
  10   3   5    2260     220
 -11   4   5     249     120
 -10   4   5    7298     610
  -9   4   5    1677     181
  -8   4   5     107      97
  -7   4   5    2218     184
  -6   4   5    4593     166
  -5   4   5    4884     119
  -4   4   5    4143     129
  -3   4   5    1831     113
  -2   4   5   18219     262
  -1   4   5     594      86
   0   4   5   35414     386
   1   4   5   57090     485
   2   4   5   37328     430
   3   4   5   11952     220
   4   4   5    8908     201
   5   4   5    1919     129
   6   4   5   20361     311
   7   4   5      72     106
   8   4   5    2524     184
  -9   5   5     272     161
  -8   5   5      -3     147
  -7   5   5      30     132
  -6   5   5    4141     204
  -5   5   5     860     133
  -4   5   5     306      96
  -3   5   5    1854     138
  -2   5   5   15702     281
  -1   5   5    1333     129
   0   5   5   11491     254
   1   5   5   42021     477
   2   5   5    1523     138
   3   5   5    3862     189
   4   5   5     458     135
   5   5   5    5257     220
   6   5   5   11031     339
  -5   6   5     130     134
  -4   6   5     -66     127
  -3   6   5    3326     262
  -2   6   5    5062     218
  -1   6   5    1997     159
   0   6   5     783     136
   1   6   5     -12     120
   2   6   5    1055     145
   3   6   5      74     119
 -12   0   6    1769     282
 -10   0   6    5203     107
  -8   0   6   43803     668
  -6   0   6    4002      91
  -4   0   6   35403     266
  -2   0   6     495      56
   0   0   6    8384     111
   2   0   6    7824     151
   4   0   6   42807     515
   6   0   6   46092     554
   8   0   6      58     108
  10   0   6    4421     376
 -13   1   6     303     105
 -12   1   6    2190     165
 -11   1   6    6998     207
 -10   1   6   16013     220
  -9   1   6    4024      97
  -8   1   6    7678     133
  -7   1   6     323      39
  -6   1   6    2857      81
  -5   1   6  110989     471
  -4   1   6   40393     219
  -3   1   6   48143     228
  -2   1   6   18102     120
  -1   1   6    7456      76
   0   1   6   30024     178
   1   1   6   11048     108
   2   1   6   58114     393
   3   1   6   58204     417
   4   1   6     458      54
   5   1   6   63295     437
   6   1   6   27274     298
   7   1   6    3825     152
   8   1   6   41710     426
   9   1   6    1935     140
  10   1   6     141     138
  11   1   6    1735     242
 -13   2   6     251     122
 -12   2   6    6052     257
 -11   2   6    5118     271
 -10   2   6    2590     246
  -9   2   6   12349     232
  -8   2   6    4061      97
  -7   2   6    3440      55
  -6   2   6    1850      58
  -5   2   6    7631      97
  -4   2   6    3150      68
  -3   2   6    8608     110
  -2   2   6    8403     106
  -1   2   6  181598     868
   0   2   6    3936      84
   1   2   6   38548     309
   2   2   6   74646     501
   3   2   6   42802     366
   4   2   6    3068     114
   5   2   6   22959     267
   6   2   6    1589     106
   7   2   6    3687     152
   8   2   6     949     111
   9   2   6    -109      95
  10   2   6     293     214
 -12   3   6     -12     128
 -11   3   6    3410     316
 -10   3   6   24746     385
  -9   3   6    9779     245
  -8   3   6   14460     242
  -7   3   6   39113     275
  -6   3   6   17072     184
  -5   3   6      20      39
  -4   3   6   10235     129
  -3   3   6    8195     137
  -2   3   6     161      71
  -1   3   6     181      59
   0   3   6     235      58
   1   3   6   32029     311
   2   3   6     306      66
   3   3   6    6781     161
   4   3   6   15390     234
   5   3   6    2137     121
   6   3   6    1481     120
   7   3   6    2689     149
   8   3   6    1050     143
   9   3   6    1035     157
 -11   4   6    2040     195
 -10   4   6    2018     186
  -9   4   6   12457     350
  -8   4   6    1567     146
  -7   4   6     361     101
  -6   4   6     326     100
  -5   4   6   21705     281
  -4   4   6    1599      97
  -3   4   6   25702     314
  -2   4   6    3897     148
  -1   4   6   11669     223
   0   4   6    4008     161
   1   4   6    1299     114
   2   4   6   53796     476
   3   4   6   11107     232
   4   4   6     -35      78
   5   4   6    3663     164
   6   4   6    1934     137
   7   4   6   19878     355
   8   4   6      41     125
  -9   5   6   16462     400
  -8   5   6    1173     278
  -7   5   6    2995     181
  -6   5   6     950     174
  -5   5   6    1401     145
  -4   5   6    6428     212
  -3   5   6     -78      85
  -2   5   6   22075     334
  -1   5   6    1963     142
   0   5   6    7492     223
   1   5   6    1055     130
   2   5   6    7274     225
   3   5   6     190     110
   4   5   6    1357     135
   5   5   6      55     114
   6   5   6     508     157
  -5   6   6    2195     199
  -4   6   6     206     211
  -3   6   6    3041     240
  -2   6   6      -5     104
  -1   6   6     509     126
   0   6   6    4001     228
   1   6   6    -105     112
   2   6   6    3999     211
 -13   0   7     351     332
 -11   0   7   58810    1781
  -9   0   7   59152    1330
  -7   0   7    3201     229
  -5   0   7   18086     292
  -3   0   7    4553      82
  -1   0   7  109153     627
   1   0   7    8272     149
   3   0   7    4631     148
   5   0   7  118540    1006
   7   0   7     572     127
   9   0   7   24446     455
 -13   1   7      32     111
 -12   1   7     623      92
 -11   1   7     -72      72
 -10   1   7   28326     414
  -9   1   7    3715     106
  -8   1   7    9580     164
  -7   1   7   13017     236
  -6   1   7     100      24
  -5   1   7    5940      68
  -4   1   7  164103     731
  -3   1   7    1506      46
  -2   1   7  140027     616
  -1   1   7    8616     103
   0   1   7    9013     107
   1   1   7   67101     547
   2   1   7     530      59
   3   1   7   30182     278
   4   1   7    5100     124
   5   1   7    1133      74
   6   1   7    6134     155
   7   1   7   11366     229
   8   1   7    6772     244
   9   1   7     827     132
  10   1   7    1670     226
 -13   2   7    2449     189
 -12   2   7     143     146
 -11   2   7    2097     230
 -10   2   7    8807     183
  -9   2   7    6970     132
  -8   2   7    2676      61
  -7   2   7   12142     115
  -6   2   7     535      32
  -5   2   7   93057     592
  -4   2   7     873      49
  -3   2   7  244777    1123
  -2   2   7   15119     151
  -1   2   7   94026     524
   0   2   7   32562     251
   1   2   7     851      70
   2   2   7   26978     270
   3   2   7     103      62
   4   2   7   10339     184
   5   2   7    4120     137
   6   2   7    4801     178
   7   2   7     438      99
   8   2   7    1560     128
   9   2   7    2769     210
  10   2   7    5527     305
 -12   3   7     605     158
 -11   3   7     711     165
 -10   3   7     561     147
  -9   3   7    5362     198
  -8   3   7   41887     388
  -7   3   7   10111     195
  -6   3   7    1447      71
  -5   3   7     -53      35
  -4   3   7      72      48
  -3   3   7   25811     247
  -2   3   7   52684     393
  -1   3   7   22562     275
   0   3   7     250      62
   1   3   7    3923     125
   2   3   7   19816     258
   3   3   7     871      91
   4   3   7    8111     192
   5   3   7     317      89
   6   3   7      50     103
   7   3   7      11      96
   8   3   7    -112     112
   9   3   7     802     147
 -11   4   7    -112     120
 -10   4   7     681     120
  -9   4   7      49     178
  -8   4   7    3165     158
  -7   4   7     861     109
  -6   4   7     -37      92
  -5   4   7     946      96
  -4   4   7    4148     143
  -3   4   7      25      74
  -2   4   7   11388     231
  -1   4   7    2372     132
   0   4   7     227      92
   1   4   7   25282     311
   2   4   7    8407     200
   3   4   7    6229     185
   4   4   7     149      92
   5   4   7    1779     131
   6   4   7    5697     206
   7   4   7    7026     328
  -8   5   7     113     131
  -7   5   7      61     106
  -6   5   7    1781     184
  -5   5   7    2305     209
  -4   5   7    4949     290
  -3   5   7    6964     208
  -2   5   7     413     100
  -1   5   7    4277     188
   0   5   7    3149     172
   1   5   7     -84      95
   2   5   7    5805     220
   3   5   7    2958     175
   4   5   7     559     121
   5   5   7    1344     149
  -4   6   7     362     148
  -3   6   7    5091     279
  -2   6   7     586     165
  -1   6   7     364     122
   0   6   7     -97     130
   1   6   7    -110     113
 -12   0   8     798     252
 -10   0   8    3118     314
  -8   0   8     -11     111
  -6   0   8   27765     223
  -4   0   8     824      49
  -2   0   8   47024     396
   0   0   8  136481     876
   2   0   8   29016     373
   4   0   8   24226     359
   6   0   8    1992     168
   8   0   8     324     134
  10   0   8    7742     876
 -13   1   8    1467     155
 -12   1   8     338      75
 -11   1   8     101      74
 -10   1   8     197      82
  -9   1   8      28      58
  -8   1   8    2684      83
  -7   1   8     622      31
  -6   1   8    1010      27
  -5   1   8   41027     308
  -4   1   8   14036     121
  -3   1   8   26118     191
  -2   1   8     274      40
  -1   1   8   44570     271
   0   1   8   21172     194
   1   1   8   23072     244
   2   1   8   15098     200
   3   1   8   15086     202
   4   1   8    7552     153
   5   1   8   29333     301
   6   1   8   37202     385
   7   1   8    7760     206
   8   1   8     433     110
   9   1   8    2100     208
  10   1   8     233     265
 -13   2   8      51     100
 -12   2   8     394     122
 -11   2   8   13118     336
 -10   2   8    6678     248
  -9   2   8     170      44
  -8   2   8    2423      88
  -7   2   8    6135      72
  -6   2   8   24244     186
  -5   2   8    7845     114
  -4   2   8      91      40
  -3   2   8  202988     961
  -2   2   8  162724     807
  -1   2   8    6074     120
   0   2   8     316      55
   1   2   8   16041     204
   2   2   8   10986     184
   3   2   8    9426     183
   4   2   8     -65      67
   5   2   8     -45      74
   6   2   8   15280     258
   7   2   8     469     106
   8   2   8    3608     199
   9   2   8    2190     208
 -12   3   8    3316     253
 -11   3   8    2906     299
 -10   3   8    3468     309
  -9   3   8    1792     158
  -8   3   8     940      94
  -7   3   8   11403     205
  -6   3   8     158      48
  -5   3   8    4720     101
  -4   3   8    2686      95
  -3   3   8   10437     162
  -2   3   8    9225     159
  -1   3   8   38668     383
   0   3   8    1313      89
   1   3   8      89      66
   2   3   8    9278     194
   3   3   8   25094     312
   4   3   8     967     103
   5   3   8   10810     234
   6   3   8     -85      91
   7   3   8   10933     254
   8   3   8    4927     242
 -10   4   8     176     106
  -9   4   8    2367     240
  -8   4   8     621     226
  -7   4   8   26244     377
  -6   4   8     849     139
  -5   4   8    7164     180
  -4   4   8    7195     185
  -3   4   8    5550     223
  -2   4   8   47946     473
  -1   4   8   21817     314
   0   4   8   17307     290
   1   4   8    4092     163
   2   4   8    3382     147
   3   4   8    6392     193
   4   4   8     724     111
   5   4   8    5056     195
   6   4   8     343     112
   7   4   8    8083     300
  -8   5   8     409     148
  -7   5   8     227     208
  -6   5   8      98     158
  -5   5   8     439     132
  -4   5   8     324     126
  -3   5   8    8930     224
  -2   5   8     129      96
  -1   5   8      82     100
   0   5   8     375     133
   1   5   8     363     117
   2   5   8    4496     208
   3   5   8    1523     157
   4   5   8     504     127
   5   5   8     -29     117
  -3   6   8    -171     133
  -2   6   8     -40     143
  -1   6   8    3914     205
   0   6   8    1084     152
 -13   0   9    1397     300
 -11   0   9     813     388
  -9   0   9    4636     103
  -7   0   9    1523      54
  -5   0   9  162656     980
  -3   0   9    9565     216
  -1   0   9   22675     272
   1   0   9  290339    2059
   3   0   9   15910     295
   5   0   9    7199     243
   7   0   9   36560     566
   9   0   9    -194     158
 -13   1   9    4035     389
 -12   1   9    1835     165
 -11   1   9   22268     337
 -10   1   9   15187     382
  -9   1   9    9837     191
  -8   1   9   30611     326
  -7   1   9   11137     119
  -6   1   9    2759      67
  -5   1   9   20872     181
  -4   1   9     218      37
  -3   1   9    7955     109
  -2   1   9   60439     398
  -1   1   9   57831     338
   0   1   9      35      51
   1   1   9   32449     312
   2   1   9    2959     113
   3   1   9    7700     163
   4   1   9    5125     144
   5   1   9    1375      99
   6   1   9   39901     418
   7   1   9   14749     298
   8   1   9    2092     161
   9   1   9    1368     162
 -13   2   9     283     121
 -12   2   9    3239     348
 -11   2   9     717     124
 -10   2   9     515     117
  -9   2   9    3141      96
  -8   2   9     445      46
  -7   2   9     479      39
  -6   2   9    9358     128
  -5   2   9    8984     125
  -4   2   9   40367     276
  -3   2   9   81329     464
  -2   2   9  229781    1152
  -1   2   9    6195     125
   0   2   9     -74      50
   1   2   9     505      74
   2   2   9    1191      91
   3   2   9    9612     194
   4   2   9     664      94
   5   2   9   16016     254
   6   2   9    8729     220
   7   2   9    9676     285
   8   2   9     756     124
 -12   3   9   14730     477
 -11   3   9      92     221
 -10   3   9    4409     245
  -9   3   9     -12      87
  -8   3   9    1043      94
  -7   3   9   11339     235
  -6   3   9     767      72
  -5   3   9    1695      68
  -4   3   9     770      54
  -3   3   9     697      72
  -2   3   9    2562     121
  -1   3   9   15367     219
   0   3   9   45179     394
   1   3   9   27156     298
   2   3   9     593      96
   3   3   9    7703     200
   4   3   9    2456     150
   5   3   9     497     109
   6   3   9      47      97
   7   3   9    8955     249
   8   3   9       4     130
 -10   4   9    1609     141
  -9   4   9     102     102
  -8   4   9    4439     245
  -7   4   9     339     110
  -6   4   9     476     116
  -5   4   9    1131     133
  -4   4   9     391      94
  -3   4   9    7674     199
  -2   4   9    2846     151
  -1   4   9   40948     445
   0   4   9    5870     196
   1   4   9     278     103
   2   4   9    1018     112
   3   4   9     -94      89
   4   4   9    2078     144
   5   4   9     786     122
   6   4   9    2889     188
  -8   5   9     -58     126
  -7   5   9       9     197
  -6   5   9    7998     307
  -5   5   9    -209     139
  -4   5   9     262     126
  -3   5   9     828     150
  -2   5   9    5064     204
  -1   5   9    2657     166
   0   5   9     833     141
   1   5   9    2097     162
   2   5   9    1290     149
   3   5   9    1068     150
   4   5   9     180     114
 -12   0  10   18304    1404
 -10   0  10   13040    1164
  -8   0  10    7178     107
  -6   0  10   23041     264
  -4   0  10   13306     195
  -2   0  10    5261     145
   0   0  10   40531     520
   2   0  10    4194     175
   4   0  10   43394     551
   6   0  10   60261     873
   8   0  10    -181     121
 -13   1  10    1646     280
 -12   1  10    2291     169
 -11   1  10     263      68
 -10   1  10   15248     288
  -9   1  10   11819     220
  -8   1  10    3411      93
  -7   1  10     280      33
  -6   1  10    1820      60
  -5   1  10    4369      87
  -4   1  10   44221     332
  -3   1  10   33895     251
  -2   1  10    9252     127
  -1   1  10   21755     216
   0   1  10   18715     233
   1   1  10   41573     368
   2   1  10   11606     196
   3   1  10   11256     199
   4   1  10     251      74
   5   1  10     423      89
   6   1  10    -157     106
   7   1  10    1107     148
   8   1  10    1653     151
 -12   2  10     547     131
 -11   2  10    2719     230
 -10   2  10    5829     357
  -9   2  10   40171     788
  -8   2  10    7449     149
  -7   2  10     -17      38
  -6   2  10    7685     125
  -5   2  10    4641      91
  -4   2  10     205      44
  -3   2  10     142      50
  -2   2  10    3827     125
  -1   2  10    5576     135
   0   2  10    9650     168
   1   2  10    7029     161
   2   2  10    2405     124
   3   2  10      -7      73
   4   2  10    6655     218
   5   2  10   12087     251
   6   2  10       7      98
   7   2  10    3121     173
   8   2  10     642     125
 -11   3  10    6383     339
 -10   3  10    1786     155
  -9   3  10     -23      61
  -8   3  10     914      90
  -7   3  10    3604     140
  -6   3  10     143      67
  -5   3  10      29      47
  -4   3  10    4686     137
  -3   3  10   66491     455
  -2   3  10    8220     165
  -1   3  10   11146     198
   0   3  10   20224     280
   1   3  10   15496     250
   2   3  10    2902     141
   3   3  10    7626     203
   4   3  10    -133      89
   5   3  10    5710     200
   6   3  10    2890     169
   7   3  10    3800     201
 -10   4  10    6652     286
  -9   4  10      20     183
  -8   4  10    1080     202
  -7   4  10    4684     224
  -6   4  10     -48     108
  -5   4  10    1420     140
  -4   4  10    2068     130
  -3   4  10   27383     435
  -2   4  10    1003     121
  -1   4  10   20649     321
   0   4  10    -124      83
   1   4  10     495     115
   2   4  10    2241     170
   3   4  10     840     125
   4   4  10     -63     111
   5   4  10     421     142
  -7   5  10    7834     390
  -6   5  10     328     144
  -5   5  10     -43     165
  -4   5  10    -157     132
  -3   5  10    -166     125
  -2   5  10     102     100
  -1   5  10    5959     299
   0   5  10   10167     267
   1   5  10      54     118
   2   5  10    2295     185
   3   5  10    2276     241
 -13   0  11    1539     328
 -11   0  11   61526    2771
  -9   0  11   16252    1182
  -7   0  11     556      38
  -5   0  11    4081     116
  -3   0  11   48555     463
  -1   0  11   21378     365
   1   0  11    3434     184
   3   0  11    4755     215
   5   0  11   50781     642
   7   0  11    9790     343
 -13   1  11     585     219
 -12   1  11     877     234
 -11   1  11    1032     103
 -10   1  11     653     102
  -9   1  11    3006     201
  -8   1  11    3288      90
  -7   1  11    6553      90
  -6   1  11   31200     250
  -5   1  11   19610     187
  -4   1  11   16293     179
  -3   1  11     268      49
  -2   1  11    8679     146
  -1   1  11   30395     301
   0   1  11     134      64
   1   1  11   32394     332
   2   1  11     797      83
   3   1  11   10997     213
   4   1  11   34187     396
   5   1  11    4062     265
   6   1  11    -150     100
   7   1  11    6521     228
   8   1  11    -105     111
 -12   2  11     -68     104
 -11   2  11     605     123
 -10   2  11    2160     172
  -9   2  11   14208     269
  -8   2  11   20850     257
  -7   2  11      50      61
  -6   2  11   15621     171
  -5   2  11   25765     219
  -4   2  11    4933     131
  -3   2  11     190      57
  -2   2  11   10747     185
  -1   2  11     -54      56
   0   2  11    5084     149
   1   2  11    2939     132
   2   2  11   20482     289
   3   2  11    5355     208
   4   2  11     404      98
   5   2  11    6361     311
   6   2  11     -92     104
   7   2  11     701     132
 -11   3  11     219     284
 -10   3  11     162     260
  -9   3  11     -34      82
  -8   3  11    3616     164
  -7   3  11      75      80
  -6   3  11    1363     100
  -5   3  11    9495     184
  -4   3  11   23297     294
  -3   3  11   43196     425
  -2   3  11   32313     370
  -1   3  11    1428     117
   0   3  11   41191     424
   1   3  11    9379     215
   2   3  11     596     107
   3   3  11     637     113
   4   3  11      52     129
   5   3  11     102     106
   6   3  11    -163     109
 -10   4  11    1333     174
  -9   4  11    1132     136
  -8   4  11     274     248
  -7   4  11    1048     215
  -6   4  11    3442     258
  -5   4  11    3703     218
  -4   4  11    1396     152
  -3   4  11     214      96
  -2   4  11    -117      99
  -1   4  11     950     158
   0   4  11    1731     155
   1   4  11     200     119
   2   4  11      -1     104
   3   4  11     433     136
   4   4  11    1966     182
   5   4  11     234     132
  -7   5  11     870     179
  -6   5  11     638     183
  -5   5  11    5109     257
  -4   5  11    1935     185
  -3   5  11     156     133
  -2   5  11      33     166
  -1   5  11      83     182
   0   5  11     259     119
   1   5  11    2557     188
   2   5  11    1609     256
 -12   0  12    4064     776
 -10   0  12    6176     198
  -8   0  12    1333      90
  -6   0  12    4547     179
  -4   0  12    4298     138
  -2   0  12    1958     192
   0   0  12   15943     404
   2   0  12   22316     433
   4   0  12    3506     207
   6   0  12    -163     144
 -12   1  12   15013     723
 -11   1  12    2299     255
 -10   1  12    5521     230
  -9   1  12    2367     100
  -8   1  12     119      43
  -7   1  12    4821     105
  -6   1  12   19819     189
  -5   1  12    2723      84
  -4   1  12      69      44
  -3   1  12    5029     122
  -2   1  12     -91      60
  -1   1  12     466      76
   0   1  12    4082     147
   1   1  12   11854     225
   2   1  12    1002     104
   3   1  12    8696     211
   4   1  12    1003     133
   5   1  12    3520     195
   6   1  12     -21     107
   7   1  12     287     120
 -12   2  12    3531     261
 -11   2  12    1163     189
 -10   2  12     691     128
  -9   2  12     144      74
  -8   2  12     874     134
  -7   2  12    6006     186
  -6   2  12    4868     159
  -5   2  12     309      57
  -4   2  12    2168     109
  -3   2  12   78634     533
  -2   2  12    1255     102
  -1   2  12     -15      71
   0   2  12    2062     119
   1   2  12      -4      84
   2   2  12    8643     211
   3   2  12   15008     260
   4   2  12    1343     118
   5   2  12    4498     263
   6   2  12    3923     201
 -11   3  12     203     435
 -10   3  12    1558     451
  -9   3  12    7035     258
  -8   3  12    5164     189
  -7   3  12    5290     201
  -6   3  12     122      88
  -5   3  12     358     102
  -4   3  12   38314     399
  -3   3  12   79296     643
  -2   3  12   40281     453
  -1   3  12     902     117
   0   3  12    2284     134
   1   3  12     870     107
   2   3  12    1014     118
   3   3  12     112     102
   4   3  12     855     133
   5   3  12    3511     189
  -9   4  12    1829     281
  -8   4  12     395     248
  -7   4  12    -125     218
  -6   4  12     -35     106
  -5   4  12    1459     197
  -4   4  12    1654     161
  -3   4  12     489     167
  -2   4  12     126      99
  -1   4  12      30     103
   0   4  12     982     129
   1   4  12    7369     242
   2   4  12    2929     177
   3   4  12    2183     237
   4   4  12      60     111
  -6   5  12    3486     248
  -5   5  12    1036     289
  -4   5  12    1549     184
  -3   5  12    1094     253
  -2   5  12     118     142
  -1   5  12      -2     240
   0   5  12     517     151
 -11   0  13    1847     610
  -9   0  13    3016     188
  -7   0  13    2054     161
  -5   0  13     139      66
  -3   0  13   21881     354
  -1   0  13   14698     415
   1   0  13     589     126
   3   0  13    2443     213
   5   0  13    1560     235
 -12   1  13     -68     260
 -11   1  13    1390     245
 -10   1  13      17      88
  -9   1  13     138      67
  -8   1  13    3539     126
  -7   1  13    1322     103
  -6   1  13     266      64
  -5   1  13     175      54
  -4   1  13     305      58
  -3   1  13   13600     202
  -2   1  13     127      81
  -1   1  13   19642     278
   0   1  13   10806     220
   1   1  13     602      97
   2   1  13      32      85
   3   1  13   12777     266
   4   1  13   13439     284
   5   1  13   19200     341
   6   1  13     533     128
 -11   2  13     -21     141
 -10   2  13    4592     255
  -9   2  13     442      93
  -8   2  13     941     144
  -7   2  13     530     111
  -6   2  13    5561     196
  -5   2  13     -76      63
  -4   2  13   21650     279
  -3   2  13    9474     204
  -2   2  13    8014     197
  -1   2  13    2670     144
   0   2  13    1483     120
   1   2  13     -77      83
   2   2  13    2986     149
   3   2  13     145      90
   4   2  13   12831     284
   5   2  13    6973     287
   6   2  13    3996     206
 -10   3  13      97     262
  -9   3  13     -95     176
  -8   3  13    4030     184
  -7   3  13    2983     174
  -6   3  13    3642     210
  -5   3  13   25876     389
  -4   3  13   14665     308
  -3   3  13    1509     123
  -2   3  13   17116     291
  -1   3  13    1525     134
   0   3  13     208      97
   1   3  13      13     102
   2   3  13    5421     304
   3   3  13    -120     101
   4   3  13    -160     107
  -8   4  13      32     113
  -7   4  13     168     151
  -6   4  13    -119     132
  -5   4  13     843     140
  -4   4  13    4410     226
  -3   4  13    3626     265
  -2   4  13    1427     149
  -1   4  13     -29     140
   0   4  13    9583     266
   1   4  13     956     170
   2   4  13     344     123
  -3   5  13     -75     139
 -12   0  14   19542    1607
 -10   0  14     -39      88
  -8   0  14   10106     291
  -6   0  14   61647    1173
  -4   0  14     587     107
  -2   0  14   20081     420
   0   0  14   52454     753
   2   0  14    -163     109
   4   0  14    3233     270
   6   0  14     397     194
 -12   1  14     931     372
 -11   1  14   15862     859
 -10   1  14    5263     320
  -9   1  14    2440     102
  -8   1  14     -79      61
  -7   1  14     695      94
  -6   1  14   14019     243
  -5   1  14     -89      65
  -4   1  14      70      73
  -3   1  14    5939     178
  -2   1  14     534      99
  -1   1  14    9895     212
   0   1  14   12891     236
   1   1  14      51      86
   2   1  14      89      90
   3   1  14    1537     125
   4   1  14    7332     260
   5   1  14   13606     307
 -11   2  14    1325     164
 -10   2  14    2396     260
  -9   2  14   14711     311
  -8   2  14     -33      75
  -7   2  14    1217     122
  -6   2  14     663     135
  -5   2  14    1512     144
  -4   2  14    1121     105
  -3   2  14    8909     207
  -2   2  14    7334     203
  -1   2  14   32160     398
   0   2  14    6090     191
   1   2  14    7794     203
   2   2  14    1471     128
   3   2  14     239     109
   4   2  14     145     120
   5   2  14     939     155
 -10   3  14     441     344
  -9   3  14     199     115
  -8   3  14     919     151
  -7   3  14    3869     247
  -6   3  14    2948     192
  -5   3  14     799     130
  -4   3  14   16564     343
  -3   3  14   35820     505
  -2   3  14    6905     213
  -1   3  14    2350     155
   0   3  14    1936     153
   1   3  14    1518     177
   2   3  14    1469     141
   3   3  14    1011     140
  -7   4  14      99     130
  -6   4  14     399     198
  -5   4  14    1703     173
  -4   4  14   12836     526
  -3   4  14    2145     320
  -2   4  14     310     207
  -1   4  14    1216     148
   0   4  14     131     120
   1   4  14     -46     120
 -11   0  15    9438    1311
  -9   0  15    3165     206
  -7   0  15    5550     342
  -5   0  15   10348     293
  -3   0  15   13123     354
  -1   0  15   24426     483
   1   0  15     513     147
   3   0  15   25828     614
   5   0  15    5183     451
 -11   1  15    1359     233
 -10   1  15   16084     365
  -9   1  15    4560     207
  -8   1  15    -101      68
  -7   1  15     490      99
  -6   1  15    5854     206
  -5   1  15    1451     123
  -4   1  15      98      80
  -3   1  15     173      89
  -2   1  15    1408     124
  -1   1  15     258      95
   0   1  15     253      91
   1   1  15    3543     157
   2   1  15    5182     208
   3   1  15    4476     198
   4   1  15     126     120
 -10   2  15     109     149
  -9   2  15     818     148
  -8   2  15    2084     138
  -7   2  15    3962     185
  -6   2  15     127     105
  -5   2  15    9256     276
  -4   2  15     842     142
  -3   2  15    2832     152
  -2   2  15   11553     251
  -1   2  15   10005     240
   0   2  15    1753     129
   1   2  15    1230     121
   2   2  15   11719     261
   3   2  15    2025     171
   4   2  15     525     139
  -9   3  15     209     341
  -8   3  15    1911     189
  -7   3  15     343     198
  -6   3  15    2491     187
  -5   3  15     467     142
  -4   3  15   17143     355
  -3   3  15     386     132
  -2   3  15     450     152
  -1   3  15     187     119
   0   3  15       6     113
   1   3  15     965     140
   2   3  15    1894     166
  -6   4  15    5259     503
  -5   4  15     321     157
  -4   4  15    8799     394
  -3   4  15   10895     335
  -2   4  15      68     141
  -1   4  15     226     142
 -10   0  16    6387     683
  -8   0  16   11584     353
  -6   0  16    1828     209
  -4   0  16     476     137
  -2   0  16    8624     331
   0   0  16    8219     393
   2   0  16    1857     278
   4   0  16   20920     557
 -11   1  16      85     203
 -10   1  16     210     116
  -9   1  16    1758     124
  -8   1  16    -116      78
  -7   1  16     643     106
  -6   1  16     147      98
  -5   1  16      51     102
  -4   1  16    9588     322
  -3   1  16     213      95
  -2   1  16      -7     101
  -1   1  16    6817     230
   0   1  16     242     104
   1   1  16   18053     303
   2   1  16     802     117
   3   1  16     -89     109
 -10   2  16    1180     172
  -9   2  16     760     123
  -8   2  16     -98      90
  -7   2  16     -22      95
  -6   2  16    7736     264
  -5   2  16    3000     199
  -4   2  16   31740     515
  -3   2  16      98     118
  -2   2  16    6967     224
  -1   2  16    1122     134
   0   2  16      40     103
   1   2  16      77     103
   2   2  16    3395     219
  -8   3  16     722     192
  -7   3  16    3722     277
  -6   3  16    1438     167
  -5   3  16     402     151
  -4   3  16    9874     325
  -3   3  16     537     147
  -2   3  16     373     260
  -1   3  16    3955     225
   0   3  16     333     128
   1   3  16     -73     120
  -9   0  17    5867     264
  -7   0  17    3881     263
  -5   0  17    3885     306
  -3   0  17    1112     182
  -1   0  17     -14     149
   1   0  17     151     153
 -10   1  17     314     120
  -9   1  17    1114     113
  -8   1  17    3690     181
  -7   1  17     156     100
  -6   1  17    1088     132
  -5   1  17     544     128
  -4   1  17   10057     306
  -3   1  17      78     112
  -2   1  17    3105     177
  -1   1  17     170     104
   0   1  17     154     103
   1   1  17     328     111
   2   1  17    2359     192
  -9   2  17     855     136
  -8   2  17      47      98
  -7   2  17     616     127
  -6   2  17    3159     195
  -5   2  17    2825     209
  -4   2  17   22958     446
  -3   2  17    2063     193
  -2   2  17    3391     259
  -1   2  17    1535     156
   0   2  17     199     142
   1   2  17    2300     168
  -6   3  17     -98     161
  -5   3  17     -16     142
  -4   3  17      23     239
  -3   3  17    2929     217
  -2   3  17      75     145
  -1   3  17    3359     245
  -8   0  18     772     172
  -6   0  18     -37     152
  -4   0  18    5168     447
  -2   0  18     616     181
   0   0  18     392     167
  -8   1  18    2130     156
  -7   1  18    5855     255
  -6   1  18    1374     153
  -5   1  18    1029     153
  -4   1  18   10180     316
  -3   1  18    2046     221
  -2   1  18     163     124
  -1   1  18    4757     227
   0   1  18     559     126
  -7   2  18    1559     166
  -6   2  18    2197     252
  -5   2  18     517     153
  -4   2  18    9901     339
  -3   2  18    1509     185
  -2   2  18    3215     213
  -1   2  18    7507     322
  -7   0  19    1721     231
  -5   0  19     159     196
  -3   0  19     -78     194
  -1   0  19    4000     309
  -7   1  19    3228     196
  -6   1  19    7599     282
  -5   1  19     809     160
  -4   1  19    2305     206
  -3   1  19    7031     377
  -2   1  19   17044     431
;
_shelx_hkl_checksum     11334
_shelx_res_file
;
TITL I         P 21/N       R   0.06
CELL  0.71073 11.68140  5.61060 16.52990 90.00000 108.71300 90.00000
ZERR 4  0.00070  0.00040  0.00110  0.00000  0.00200  0.00000
LATT 1
SYMM -X+ 0.50000, Y+ 0.50000, -Z+ 0.50000
SFAC C H N O
UNIT 48 44 4 12
L.S. 9
FMAP 2
PLAN 20
ACTA
BOND $H
HTAB
EQIV $1 -X+1, -Y-1, -Z+1
HTAB C1 O3_$1
CONF
WGHT    0.043100    0.328200
EXTI    0.008459
FVAR      10.19137
O1    4    0.659024   -0.462117    0.542832    11.00000    0.04534    0.03601 =
         0.04236    0.00670    0.00618   -0.00076
O2    4    0.801691   -0.192885    0.548290    11.00000    0.03837    0.05780 =
         0.06103    0.01811    0.00421   -0.00337
O3    4    0.394787    0.089025    0.332776    11.00000    0.03531    0.04604 =
         0.05687    0.00460    0.00601   -0.00010
N1    3    0.531824    0.352872    0.310626    11.00000    0.03797    0.03395 =
         0.03637    0.00316    0.00707    0.00465
C1    1    0.747104   -0.592847    0.609279    11.00000    0.05512    0.04664 =
         0.04820    0.01536    0.00729    0.00473
AFIX 137
H1A   2    0.710402   -0.734073    0.622676    11.00000   -1.50000
H1B   2    0.776026   -0.494899    0.659344    11.00000   -1.50000
H1C   2    0.813542   -0.636631    0.590071    11.00000   -1.50000
AFIX   0
C2    1    0.699627   -0.261649    0.518747    11.00000    0.03815    0.03453 =
         0.03560    0.00086    0.01185    0.00185
C3    1    0.601295   -0.137873    0.453425    11.00000    0.03485    0.03458 =
         0.03883   -0.00103    0.01022    0.00139
AFIX  43
H3    2    0.523578   -0.196370    0.443885    11.00000   -1.20000
AFIX   0
C4    1    0.611925    0.049060    0.406556    11.00000    0.03516    0.03294 =
         0.03199   -0.00375    0.00918    0.00338
C5    1    0.497761    0.158895    0.346699    11.00000    0.03706    0.03308 =
         0.03421   -0.00384    0.00872    0.00223
C6    1    0.657838    0.375642    0.338712    11.00000    0.04053    0.03416 =
         0.03177   -0.00400    0.01223    0.00188
C7    1    0.711032    0.192707    0.396507    11.00000    0.03806    0.03382 =
         0.03165   -0.00344    0.01169    0.00132
C8    1    0.835709    0.180614    0.429213    11.00000    0.03711    0.04613 =
         0.04069    0.00067    0.01054    0.00224
AFIX  43
H8    2    0.872936    0.059185    0.466736    11.00000   -1.20000
AFIX   0
C9    1    0.904493    0.351005    0.405540    11.00000    0.03837    0.05631 =
         0.04786   -0.00295    0.01465   -0.00642
AFIX  43
H9    2    0.988372    0.343596    0.427224    11.00000   -1.20000
AFIX   0
C10   1    0.849740    0.531706    0.350074    11.00000    0.05182    0.04880 =
         0.05003   -0.00110    0.02187   -0.01182
AFIX  43
H10   2    0.897519    0.646202    0.335759    11.00000   -1.20000
AFIX   0
C11   1    0.725442    0.546471    0.315277    11.00000    0.05520    0.03862 =
         0.04044    0.00163    0.01747   -0.00134
AFIX  43
H11   2    0.688882    0.667594    0.277384    11.00000   -1.20000
AFIX   0
C12   1    0.449055    0.508255    0.248947    11.00000    0.05048    0.03932 =
         0.04638    0.00533    0.00456    0.00803
AFIX 137
H12A  2    0.466920    0.503913    0.196184    11.00000   -1.50000
H12B  2    0.457856    0.668363    0.270562    11.00000   -1.50000
H12C  2    0.367582    0.455381    0.239253    11.00000   -1.50000
AFIX   0
HKLF 4
REM  I         P 21/N       R   0.06
REM R1 =  0.0332 for    1528 Fo > 4sig(Fo)  and  0.0424 for all    1809 data
REM    148 parameters refined using      0 restraints
END
WGHT      0.0429      0.3294
REM Instructions for potential hydrogen bonds
HTAB C1 O3_$1
REM Highest difference peak  0.178,  deepest hole -0.131,  1-sigma level  0.030
Q1    1   0.6156  0.0177  0.4557  11.00000  0.05    0.18
Q2    1   0.6856  0.3132  0.3829  11.00000  0.05    0.16
Q3    1   0.6655  0.1420  0.4155  11.00000  0.05    0.16
Q4    1   0.7815 -0.2668  0.4968  11.00000  0.05    0.15
Q5    1   0.6902  0.3921  0.3060  11.00000  0.05    0.13
Q6    1   0.6166 -0.1034  0.4014  11.00000  0.05    0.13
Q7    1   0.5994  0.3537  0.3186  11.00000  0.05    0.13
Q8    1   0.4851  0.6528  0.2285  11.00000  0.05    0.12
Q9    1   0.5557  0.1236  0.3929  11.00000  0.05    0.12
Q10   1   0.8758  0.4954  0.3984  11.00000  0.05    0.12
Q11   1   0.6869  0.2394  0.3472  11.00000  0.05    0.12
Q12   1   0.3724  0.5424  0.2683  11.00000  0.05    0.11
Q13   1   0.7611  0.2203  0.4323  11.00000  0.05    0.11
Q14   1   0.7691  0.1492  0.3922  11.00000  0.05    0.11
Q15   1   0.8197 -0.3486  0.5441  11.00000  0.05    0.11
Q16   1   0.5232  0.2238  0.2969  11.00000  0.05    0.11
Q17   1   0.5614 -0.5289  0.5138  11.00000  0.05    0.11
Q18   1   0.3793  0.4458  0.2002  11.00000  0.05    0.10
Q19   1   0.7057 -0.6164  0.6613  11.00000  0.05    0.10
Q20   1   0.8395 -0.5328  0.6221  11.00000  0.05    0.10
;
_shelx_res_checksum     30129
_shelxl_version_number     2014/6
