# Supplementary material for: Crystal structure of methyl (E)-2-(1-methyl-2-oxoindolin-3-yl­idene)acetate
Source: Acta Crystallogr E Crystallogr Commun. 2015 Feb 21;71(Pt 3):o188–9. doi: 10.1107/S2056989015003217 (PMC4350746; doi:10.1107/S2056989015003217)
Supplement: Supplementary file 2 [file e-71-0o188-Isup2.hkl]

#
# h,k,l, Fc-squared, Fo-squared, sigma(Fo-squared), status flag
#
data_I
_shelx_title ' I         P 21/N       R   0.06'
_shelx_refln_list_code          4
_shelx_F_calc_maximum      136.56
_exptl_crystal_F_000       456.00
_reflns_d_resolution_high  0.8409

loop_
 _space_group_symop_operation_xyz
 'x, y, z'
 '-x+1/2, y+1/2, -z+1/2'
 '-x, -y, -z'
 'x-1/2, -y-1/2, z-1/2'

_cell_length_a    11.6814
_cell_length_b     5.6106
_cell_length_c    16.5299
_cell_angle_alpha  90.000
_cell_angle_beta  108.713
_cell_angle_gamma  90.000

_shelx_F_squared_multiplier     1.000

loop_
 _refln_index_h
 _refln_index_k
 _refln_index_l
 _refln_F_squared_calc
 _refln_F_squared_meas
 _refln_F_squared_sigma
 _refln_observed_status
   2   0   0       2265.00       2246.40        10.55 o
   4   0   0        442.92        538.16         3.09 o
   6   0   0        226.04        255.13         2.47 o
   8   0   0         13.04         16.66         0.76 o
  10   0   0        145.33        154.62         5.10 o
  12   0   0          0.61         -0.93         1.15 o
   1   1   0         45.43         49.96         0.66 o
   2   1   0        535.35        471.28         2.02 o
   3   1   0         43.82         43.57         0.55 o
   4   1   0        196.48        209.51         1.18 o
   5   1   0       2519.35       2641.52        10.35 o
   6   1   0        698.89        776.85         3.85 o
   7   1   0          5.68          7.10         0.41 o
   8   1   0         77.86         74.19         1.02 o
   9   1   0        710.78        685.21         4.17 o
  10   1   0         44.33         50.23         2.76 o
  11   1   0        123.00        126.61         2.95 o
  12   1   0         16.45         13.60         1.43 o
  13   1   0         17.36         20.17         1.68 o
   0   2   0        316.64        310.80         2.66 o
   1   2   0        422.48        414.95         2.18 o
   2   2   0         88.91         90.44         0.88 o
   3   2   0       1063.69       1091.68         4.98 o
   4   2   0        849.61        899.01         4.35 o
   5   2   0        449.44        431.52         2.58 o
   6   2   0        120.30        140.59         1.36 o
   7   2   0         94.15         97.41         1.20 o
   8   2   0        187.46        186.14         1.78 o
   9   2   0          0.10          0.90         0.75 o
  10   2   0        238.53        247.22         4.59 o
  11   2   0         49.94         48.01         2.25 o
  12   2   0          5.87          1.81         1.15 o
   1   3   0        142.55        133.39         1.59 o
   2   3   0        123.24        116.32         1.41 o
   3   3   0        234.04        234.36         2.10 o
   4   3   0          0.56         -0.39         0.39 o
   5   3   0         84.12         79.99         1.31 o
   6   3   0         15.54         14.90         0.75 o
   7   3   0         46.27         47.67         1.16 o
   8   3   0        163.78        165.52         2.30 o
   9   3   0        107.38        102.81         2.39 o
  10   3   0          1.86          2.15         1.12 o
  11   3   0         10.65         10.48         1.49 o
   0   4   0         92.86         98.53         2.46 o
   1   4   0         86.93         88.49         1.71 o
   2   4   0        197.61        216.74         2.60 o
   3   4   0         49.04         55.20         1.39 o
   4   4   0          5.29          7.34         0.82 o
   5   4   0         19.85         20.41         1.24 o
   6   4   0         20.74         21.64         1.15 o
   7   4   0          6.05          5.93         1.07 o
   8   4   0         89.11         86.36         2.44 o
   9   4   0          2.23          1.05         1.00 o
  10   4   0         15.43         13.07         1.96 o
   1   5   0         57.54         58.17         1.96 o
   2   5   0          0.24         -0.88         0.88 o
   3   5   0         17.76         18.19         1.95 o
   4   5   0        111.38        113.29         2.48 o
   5   5   0         13.12         18.42         1.25 o
   6   5   0        143.19        141.70         2.98 o
   7   5   0          6.59          6.85         1.34 o
   8   5   0         17.39         17.97         1.63 o
   0   6   0         69.48         92.90         3.50 o
   1   6   0        340.96        358.63         5.10 o
   2   6   0         71.05         77.63         2.40 o
   3   6   0         19.41         25.54         1.72 o
   4   6   0          6.39          3.47         1.24 o
   5   6   0         24.00         23.36         2.15 o
 -13   0   1          6.68          7.71         1.73 o
 -11   0   1          1.59         -0.82         1.13 o
  -9   0   1         64.89         56.25         1.17 o
  -7   0   1         18.81         29.43         0.85 o
  -5   0   1        250.84        238.08         1.80 o
  -3   0   1        110.99         98.71         0.87 o
   1   0   1       7535.07       7224.67       125.80 o
   3   0   1         88.95         99.82         1.16 o
   5   0   1        269.07        254.08         2.01 o
   7   0   1        120.28        119.50         1.55 o
   9   0   1        333.10        295.74         3.87 o
  11   0   1          0.11          1.52         1.27 o
 -13   1   1          4.74          4.65         1.23 o
 -12   1   1         10.60         10.65         1.25 o
 -11   1   1         87.45         90.11         2.46 o
 -10   1   1        425.80        404.39         5.86 o
  -9   1   1        237.51        227.93         1.92 o
  -8   1   1          2.17          0.83         0.27 o
  -7   1   1         60.84         57.59         0.85 o
  -6   1   1        114.99        118.14         1.01 o
  -5   1   1        102.94        116.30         0.91 o
  -4   1   1        323.47        342.11         1.66 o
  -3   1   1        233.75        219.13         1.20 o
  -2   1   1        232.96        222.64         1.15 o
  -1   1   1        726.42        703.95         2.95 o
   0   1   1        230.82        213.58         1.13 o
   1   1   1       1556.95       1553.60         5.71 o
   2   1   1       1675.93       1586.57         5.75 o
   3   1   1         23.65         24.71         0.51 o
   4   1   1          1.62          1.94         0.22 o
   5   1   1          7.02          8.64         0.39 o
   6   1   1        220.47        251.17         1.85 o
   7   1   1        162.52        153.04         1.46 o
   8   1   1         28.62         31.40         0.86 o
   9   1   1         56.91         59.30         1.40 o
  10   1   1        161.78        167.48         3.39 o
  11   1   1         48.78         58.60         2.89 o
  12   1   1         49.51         52.37         3.53 o
 -12   2   1          0.01         -0.07         1.08 o
 -11   2   1          2.77          2.55         1.04 o
 -10   2   1         74.54         66.07         2.28 o
  -9   2   1         14.18         13.84         1.01 o
  -8   2   1          3.09          4.08         0.44 o
  -7   2   1        104.53         96.42         1.14 o
  -6   2   1         21.86         17.24         0.58 o
  -5   2   1          3.67          4.04         0.42 o
  -4   2   1        102.95         86.42         1.06 o
  -3   2   1         28.90         27.07         0.68 o
  -2   2   1        731.53        763.10         3.50 o
  -1   2   1        240.34        259.93         1.63 o
   0   2   1        844.99        859.59         3.94 o
   1   2   1         86.15         89.58         0.87 o
   2   2   1        245.45        241.01         1.52 o
   3   2   1       1529.72       1538.11         6.80 o
   4   2   1        522.27        532.73         2.93 o
   5   2   1        336.71        349.53         2.29 o
   6   2   1        341.99        351.27         2.41 o
   7   2   1          0.23          1.19         0.44 o
   8   2   1        247.68        231.44         2.43 o
   9   2   1         18.53         18.07         1.25 o
  10   2   1         43.23         43.62         2.78 o
  11   2   1          9.60         10.09         1.43 o
  12   2   1          0.65         -0.65         1.14 o
 -11   3   1         37.46         35.65         2.30 o
 -10   3   1          2.29          0.84         1.07 o
  -9   3   1         19.20         19.58         1.25 o
  -8   3   1        281.85        280.50         3.13 o
  -7   3   1        135.57        137.96         1.70 o
  -6   3   1        172.26        169.08         1.87 o
  -5   3   1          2.06          1.23         0.45 o
  -4   3   1         61.74         67.15         1.14 o
  -3   3   1        471.11        440.67         3.05 o
  -2   3   1         13.19         15.11         0.66 o
  -1   3   1        614.54        656.61         4.18 o
   0   3   1        980.57       1025.61         8.21 o
   1   3   1        236.99        248.61         2.32 o
   2   3   1       1239.64       1261.46         6.65 o
   3   3   1          0.01          0.46         0.41 o
   4   3   1         62.34         53.86         1.15 o
   5   3   1        275.48        273.60         2.45 o
   6   3   1        204.89        208.98         2.17 o
   7   3   1         66.79         68.77         1.48 o
   8   3   1        485.62        471.21         4.24 o
   9   3   1          0.04         -0.25         0.94 o
  10   3   1          5.12          2.22         1.21 o
  11   3   1          0.79         -1.46         1.46 o
 -10   4   1          2.99          0.01         1.70 o
  -9   4   1          0.11          1.52         1.10 o
  -8   4   1        210.24        213.79         3.32 o
  -7   4   1         36.36         36.69         1.78 o
  -6   4   1        402.05        404.82         3.91 o
  -5   4   1         66.52         67.67         1.64 o
  -4   4   1          0.88          0.72         0.54 o
  -3   4   1          4.18          4.05         0.69 o
  -2   4   1         32.72         34.23         1.24 o
  -1   4   1          7.27          8.22         0.74 o
   0   4   1        126.59        119.80         1.96 o
   1   4   1         48.14         53.50         1.35 o
   2   4   1          0.20          1.20         0.67 o
   3   4   1        268.18        261.97         3.08 o
   4   4   1         60.61         59.91         1.61 o
   5   4   1          4.62          4.50         0.77 o
   6   4   1          3.10          3.08         0.83 o
   7   4   1        228.24        218.07         2.93 o
   8   4   1         13.64         18.37         1.54 o
   9   4   1          5.71          5.51         1.18 o
  10   4   1          0.37         -0.72         1.30 o
  -8   5   1          4.45          2.50         1.16 o
  -7   5   1        103.37        103.82         2.76 o
  -6   5   1          0.01          0.99         1.05 o
  -5   5   1         44.08         43.72         1.77 o
  -4   5   1         41.07         44.61         1.79 o
  -3   5   1         41.86         40.07         1.70 o
  -2   5   1        340.27        341.39         4.01 o
  -1   5   1        180.32        168.81         2.98 o
   0   5   1         41.55         41.49         1.71 o
   1   5   1         64.86         65.40         1.95 o
   2   5   1         10.32          9.71         1.22 o
   3   5   1        206.49        208.22         3.22 o
   4   5   1         71.98         80.08         2.22 o
   5   5   1        238.64        250.00         3.29 o
   6   5   1         17.80         18.27         1.85 o
   7   5   1         73.11         80.30         2.55 o
   8   5   1          4.10          4.03         1.29 o
  -5   6   1          1.52         -0.28         1.35 o
  -4   6   1         30.54         34.23         2.28 o
  -3   6   1         34.20         37.99         1.94 o
  -2   6   1         63.01         63.30         2.35 o
  -1   6   1         27.97         34.35         1.79 o
   0   6   1        148.07        159.29         3.14 o
   1   6   1         11.79         15.31         1.49 o
   2   6   1        156.74        162.73         3.19 o
   3   6   1         57.66         61.20         2.30 o
   4   6   1         11.47         10.06         1.40 o
   5   6   1          0.00         -0.59         1.41 o
 -12   0   2          0.86         -1.12         1.12 o
 -10   0   2          4.06          5.72         0.96 o
  -8   0   2          9.62         10.79         0.55 o
  -6   0   2        549.25        570.77         5.22 o
  -4   0   2        324.36        315.32         1.96 o
  -2   0   2       3315.90       3175.97        22.11 o
   0   0   2        864.63        837.37        21.85 o
   2   0   2       6482.70       6325.95        30.00 o
   4   0   2       1279.65       1356.06         8.29 o
   6   0   2       1641.01       1715.58        11.71 o
   8   0   2        218.36        200.24         2.56 o
  10   0   2        423.01        387.56         6.89 o
  12   0   2          4.47         11.95         2.00 o
 -13   1   2          9.54         11.60         1.32 o
 -12   1   2          3.71          2.20         0.94 o
 -11   1   2          8.30          6.79         1.05 o
 -10   1   2        155.98        161.89         2.75 o
  -9   1   2         14.75         16.87         0.64 o
  -8   1   2        232.00        241.99         1.77 o
  -7   1   2        100.06         91.68         0.89 o
  -6   1   2        460.52        501.30         2.49 o
  -5   1   2         46.16         40.07         0.47 o
  -4   1   2        271.85        274.99         1.40 o
  -3   1   2       3598.41       3558.65        14.50 o
  -2   1   2        411.48        388.90         1.90 o
  -1   1   2        810.44        775.96         3.56 o
   0   1   2       8238.45       8428.88        34.31 o
   1   1   2        227.23        212.46         1.14 o
   2   1   2       1109.74       1008.43         3.91 o
   3   1   2        133.30        133.44         0.93 o
   4   1   2          9.88         14.07         0.50 o
   5   1   2         17.16         18.42         0.52 o
   6   1   2        239.48        255.18         1.97 o
   7   1   2        247.92        238.37         1.98 o
   8   1   2         44.39         44.61         1.01 o
   9   1   2         12.31         15.19         0.94 o
  10   1   2         56.62         58.54         2.36 o
  11   1   2         41.30         44.71         2.37 o
  12   1   2          0.57         -0.55         1.16 o
 -12   2   2         17.69         20.73         1.73 o
 -11   2   2          3.23          2.06         0.92 o
 -10   2   2         36.08         32.63         1.66 o
  -9   2   2       1068.74       1028.95         7.51 o
  -8   2   2        283.43        285.53         2.22 o
  -7   2   2          5.04          5.72         0.46 o
  -6   2   2         76.46         89.20         1.24 o
  -5   2   2        533.83        537.27         3.00 o
  -4   2   2        607.89        646.79         3.25 o
  -3   2   2       1080.31       1049.02         4.63 o
  -2   2   2        880.80        919.09         4.09 o
  -1   2   2         46.09         54.32         0.67 o
   0   2   2       1726.20       1715.31         6.92 o
   1   2   2         13.11         11.73         0.42 o
   2   2   2          8.54         17.40         0.48 o
   3   2   2          7.48          7.73         0.44 o
   4   2   2          0.89          2.23         0.39 o
   5   2   2         42.37         46.09         1.09 o
   6   2   2         15.90         11.58         0.69 o
   7   2   2        357.59        377.78         3.11 o
   8   2   2         39.94         39.98         1.26 o
   9   2   2        142.65        145.23         2.92 o
  10   2   2         26.56         27.00         1.88 o
  11   2   2         27.84         23.69         1.86 o
  12   2   2         31.85         37.38         2.32 o
 -12   3   2          1.88          1.18         1.17 o
 -11   3   2         12.68         13.84         1.42 o
 -10   3   2         37.94         38.24         2.19 o
  -9   3   2          0.41          2.64         0.88 o
  -8   3   2         32.22         34.63         1.76 o
  -7   3   2        105.37         95.40         1.42 o
  -6   3   2         11.96         14.19         0.71 o
  -5   3   2         83.55         77.12         1.18 o
  -4   3   2        532.62        540.74         3.50 o
  -3   3   2        219.59        223.88         2.01 o
  -2   3   2        396.34        413.67         3.09 o
  -1   3   2         20.51         24.39         0.77 o
   0   3   2         35.96         39.70         0.97 o
   1   3   2         28.71         43.38         1.12 o
   2   3   2        748.96        770.21         5.22 o
   3   3   2        284.19        304.56         2.69 o
   4   3   2        545.17        545.23         4.08 o
   5   3   2         73.13         66.96         1.37 o
   6   3   2          3.53          3.07         0.68 o
   7   3   2         33.54         32.55         1.31 o
   8   3   2        152.52        149.65         2.40 o
   9   3   2          0.34         -0.10         0.96 o
  10   3   2          0.22         -1.11         1.11 o
  11   3   2          5.09          3.80         1.42 o
 -10   4   2          0.04         -1.04         1.04 o
  -9   4   2          0.09          0.68         1.24 o
  -8   4   2         90.31         94.27         2.45 o
  -7   4   2         37.72         40.34         1.75 o
  -6   4   2        168.07        163.29         2.39 o
  -5   4   2        191.16        199.95         2.30 o
  -4   4   2         32.75         32.54         1.13 o
  -3   4   2         17.48         15.91         0.91 o
  -2   4   2          1.17         -0.34         0.72 o
  -1   4   2         96.09         94.36         1.79 o
   0   4   2         53.83         62.00         1.46 o
   1   4   2          1.47          0.78         0.65 o
   2   4   2         82.86         86.03         1.85 o
   3   4   2        165.36        166.95         2.33 o
   4   4   2         44.15         45.14         1.43 o
   5   4   2          2.97          2.74         0.78 o
   6   4   2         88.33         88.00         1.99 o
   7   4   2          0.11          0.90         0.88 o
   8   4   2        129.45        124.26         2.88 o
   9   4   2         30.07         30.42         1.84 o
  -9   5   2         12.62         11.78         1.76 o
  -8   5   2         11.48         12.19         1.53 o
  -7   5   2         30.24         30.13         2.18 o
  -6   5   2         91.34         87.11         2.75 o
  -5   5   2          0.50         -0.66         0.87 o
  -4   5   2          1.91         -0.87         0.87 o
  -3   5   2         23.81         20.58         1.38 o
  -2   5   2          4.27          7.00         1.14 o
  -1   5   2         20.04         21.64         1.38 o
   0   5   2        113.25        123.73         2.48 o
   1   5   2         18.56         19.07         1.47 o
   2   5   2         12.20         13.24         1.26 o
   3   5   2        173.13        176.73         2.80 o
   4   5   2        350.84        360.38         3.96 o
   5   5   2         89.36         99.00         2.22 o
   6   5   2          9.49         10.65         1.36 o
   7   5   2          0.25         -0.02         1.06 o
   8   5   2          6.96          7.51         1.37 o
  -6   6   2         23.36         20.30         1.91 o
  -5   6   2         14.30         17.72         1.83 o
  -4   6   2         38.36         42.50         2.46 o
  -3   6   2         11.56         14.03         1.33 o
  -2   6   2         21.19         22.82         1.52 o
  -1   6   2         18.61         17.22         1.51 o
   0   6   2          4.93          4.36         1.20 o
   1   6   2          0.25         -0.50         1.07 o
   2   6   2          5.82          7.16         1.31 o
   3   6   2         14.25         13.68         1.52 o
   4   6   2         25.09         27.37         1.81 o
   5   6   2          4.48          3.09         1.57 o
 -13   0   3          2.72          1.94         1.08 o
 -11   0   3         13.40         17.09         1.51 o
  -9   0   3        116.19        120.59         1.80 o
  -7   0   3        415.42        467.99         3.09 o
  -5   0   3        250.58        268.70         1.84 o
  -3   0   3      11229.90      10686.85       102.52 o
  -1   0   3       2836.73       2865.17        16.33 o
   1   0   3       1344.78       1362.39         6.71 o
   3   0   3       2389.03       2530.10        12.25 o
   5   0   3        364.48        447.64         4.17 o
   7   0   3        111.63        107.34         2.65 o
   9   0   3        237.92        232.98         5.20 o
  11   0   3          7.09          4.62         2.94 o
 -13   1   3          4.13          2.52         0.94 o
 -12   1   3         37.85         40.69         2.25 o
 -11   1   3        130.93        125.25         2.92 o
 -10   1   3        217.62        205.73         2.93 o
  -9   1   3         39.53         36.52         0.92 o
  -8   1   3         79.62         92.59         0.98 o
  -7   1   3        316.17        362.70         2.04 o
  -6   1   3         97.24        105.27         0.83 o
  -5   1   3          8.48         11.13         0.56 o
  -4   1   3        987.22        970.21         3.74 o
  -3   1   3        338.14        314.60         2.24 o
  -2   1   3       5445.43       5480.92        32.87 o
  -1   1   3       4847.15       4854.84        17.44 o
   0   1   3        896.39        886.10         3.44 o
   1   1   3        335.85        324.63         1.62 o
   2   1   3        126.22        129.75         0.93 o
   3   1   3         38.44         33.27         0.52 o
   4   1   3          0.16          0.09         0.29 o
   5   1   3        110.65        114.59         1.25 o
   6   1   3         90.98         87.60         1.18 o
   7   1   3        220.32        220.73         2.13 o
   8   1   3        130.84        125.50         1.69 o
   9   1   3          0.56         -0.40         0.68 o
  10   1   3         13.42         13.05         1.53 o
  11   1   3          0.27         -1.06         1.06 o
  12   1   3         11.80         12.00         1.71 o
 -13   2   3         45.58         47.09         4.82 o
 -12   2   3          1.11          0.63         0.83 o
 -11   2   3         61.50         67.32         2.08 o
 -10   2   3          3.74          5.86         1.31 o
  -9   2   3         57.94         58.30         1.53 o
  -8   2   3        167.75        156.48         1.50 o
  -7   2   3        184.90        183.03         1.60 o
  -6   2   3        100.24        101.99         1.05 o
  -5   2   3         44.01         44.43         0.73 o
  -4   2   3        313.91        326.99         2.00 o
  -3   2   3        500.75        563.39         3.05 o
  -2   2   3         45.30         52.47         0.75 o
  -1   2   3        318.30        318.87         1.87 o
   0   2   3        402.06        389.23         2.12 o
   1   2   3         61.20         60.64         0.74 o
   2   2   3       2601.77       2737.67        10.82 o
   3   2   3         74.97         82.26         1.13 o
   4   2   3        360.36        373.54         2.68 o
   5   2   3        355.01        368.08         2.78 o
   6   2   3         34.83         27.52         0.91 o
   7   2   3        184.43        168.04         1.93 o
   8   2   3        122.85        118.22         2.05 o
   9   2   3         98.91         86.56         2.26 o
  10   2   3          7.12         10.62         1.62 o
  11   2   3         29.20         36.63         2.29 o
 -12   3   3         18.60         16.18         1.53 o
 -11   3   3         54.91         62.18         4.71 o
 -10   3   3         52.66         51.55         2.12 o
  -9   3   3        164.43        168.09         2.72 o
  -8   3   3         32.61         29.69         1.41 o
  -7   3   3          5.91          6.10         0.59 o
  -6   3   3        224.82        217.33         2.02 o
  -5   3   3         25.84         28.79         0.86 o
  -4   3   3        640.71        662.35         4.14 o
  -3   3   3        197.74        212.75         2.04 o
  -2   3   3         15.01         16.52         0.78 o
  -1   3   3        368.81        365.13         2.99 o
   0   3   3        216.03        211.60         2.14 o
   1   3   3         49.25         32.97         0.96 o
   2   3   3         70.44         78.30         1.42 o
   3   3   3         20.85         17.41         0.85 o
   4   3   3          0.15         -0.50         0.50 o
   5   3   3          0.92         -0.13         0.57 o
   6   3   3        313.83        298.90         3.15 o
   7   3   3         94.15         90.25         1.92 o
   8   3   3        271.61        272.42         3.29 o
   9   3   3         19.23         17.41         1.44 o
  10   3   3          0.00          0.61         1.28 o
 -11   4   3          0.28          0.19         1.19 o
 -10   4   3          6.30          5.24         1.82 o
  -9   4   3         91.47         99.29         3.02 o
  -8   4   3        113.82        113.33         3.55 o
  -7   4   3         31.98         36.67         2.34 o
  -6   4   3        640.65        620.43         4.98 o
  -5   4   3          0.25         -0.54         0.54 o
  -4   4   3         44.87         45.57         1.23 o
  -3   4   3         20.16         22.48         0.97 o
  -2   4   3        406.34        412.34         3.63 o
  -1   4   3        446.44        466.43         3.96 o
   0   4   3        116.75        106.58         1.63 o
   1   4   3        206.18        204.44         2.53 o
   2   4   3          1.19          1.61         0.57 o
   3   4   3         47.61         50.39         1.42 o
   4   4   3         46.99         51.97         1.57 o
   5   4   3        310.26        286.67         3.35 o
   6   4   3          4.67          2.05         0.85 o
   7   4   3        100.53         97.82         2.20 o
   8   4   3         31.88         29.83         1.79 o
   9   4   3          5.39          3.04         1.21 o
  -9   5   3         26.62         29.65         2.53 o
  -8   5   3         25.81         26.71         1.91 o
  -7   5   3          3.85          5.05         1.29 o
  -6   5   3         41.63         38.23         2.08 o
  -5   5   3          1.03         -0.08         0.88 o
  -4   5   3         17.21         17.98         1.33 o
  -3   5   3         13.30         13.52         1.20 o
  -2   5   3          2.61          1.98         0.96 o
  -1   5   3        294.52        290.89         3.69 o
   0   5   3          2.53          0.60         0.92 o
   1   5   3         86.39         80.06         1.92 o
   2   5   3          3.54          5.12         0.89 o
   3   5   3        185.12        194.99         3.13 o
   4   5   3        138.46        143.61         2.59 o
   5   5   3         39.34         44.79         1.77 o
   6   5   3          0.02         -0.94         1.00 o
   7   5   3          2.10          0.08         1.40 o
  -6   6   3         33.03         42.30         3.94 o
  -5   6   3        154.39        168.32         4.43 o
  -4   6   3         54.42         57.49         3.59 o
  -3   6   3         23.04         25.20         1.58 o
  -2   6   3          0.07         -1.07         1.07 o
  -1   6   3         62.33         66.04         2.29 o
   0   6   3         21.83         22.20         1.61 o
   1   6   3         18.02         20.38         1.67 o
   2   6   3          5.34          4.72         1.26 o
   3   6   3         12.48         11.94         1.48 o
   4   6   3         12.91         10.87         1.63 o
 -12   0   4        308.74        323.13         4.99 o
 -10   0   4         85.08         81.62         1.70 o
  -8   0   4         71.99         86.42         1.00 o
  -6   0   4        804.00        841.80         5.39 o
  -4   0   4        160.44        130.60         1.14 o
  -2   0   4        303.10        267.66         4.76 o
   0   0   4       2355.60       2351.38        11.81 o
   2   0   4        107.86        137.34         1.35 o
   4   0   4        368.23        384.41         4.20 o
   6   0   4         33.75         36.20         1.69 o
   8   0   4       1968.59       1908.03        15.24 o
  10   0   4          0.62         -0.68         1.33 o
 -13   1   4         11.48          9.35         1.37 o
 -12   1   4          0.09         -0.65         0.65 o
 -11   1   4          0.34          0.55         0.59 o
 -10   1   4          2.48          2.63         0.52 o
  -9   1   4        214.59        196.61         1.60 o
  -8   1   4        249.25        261.76         1.98 o
  -7   1   4          0.07          0.13         0.17 o
  -6   1   4          0.56          2.73         0.22 o
  -5   1   4        530.32        561.22         2.78 o
  -4   1   4        443.13        421.04         2.07 o
  -3   1   4        153.84        157.99         1.05 o
  -2   1   4       5134.83       5169.72        19.64 o
  -1   1   4      18649.20      19321.34        78.15 o
   0   1   4        265.35        262.39         1.42 o
   1   1   4        403.06        386.48         1.92 o
   2   1   4       1481.46       1460.24         5.50 o
   3   1   4       1205.78       1284.95         5.93 o
   4   1   4        490.11        545.10         3.09 o
   5   1   4         66.06         61.39         1.08 o
   6   1   4        136.70        132.38         1.64 o
   7   1   4         16.63         17.41         0.86 o
   8   1   4        219.26        210.32         2.67 o
   9   1   4         34.31         31.51         1.36 o
  10   1   4         19.53         16.08         1.86 o
  11   1   4          0.01         -0.31         1.19 o
 -13   2   4         11.78         15.25         2.13 o
 -12   2   4          4.46          6.46         0.93 o
 -11   2   4        141.53        142.17         2.92 o
 -10   2   4         23.45         24.16         1.73 o
  -9   2   4         23.24         22.69         0.93 o
  -8   2   4         40.08         38.46         1.04 o
  -7   2   4         10.43          8.67         0.34 o
  -6   2   4        368.97        358.31         2.23 o
  -5   2   4          7.87          7.33         0.38 o
  -4   2   4        154.84        155.04         1.27 o
  -3   2   4        634.02        661.80         3.38 o
  -2   2   4        283.21        275.29         1.75 o
  -1   2   4          4.90          3.94         0.37 o
   0   2   4         13.95         17.06         0.48 o
   1   2   4        357.38        318.22         2.10 o
   2   2   4        324.57        322.57         2.38 o
   3   2   4        316.68        317.63         2.43 o
   4   2   4        465.96        476.03         3.23 o
   5   2   4          0.62          0.20         0.62 o
   6   2   4         89.21         88.83         1.62 o
   7   2   4         46.65         48.43         1.20 o
   8   2   4          3.05          2.80         0.83 o
   9   2   4         68.31         64.29         2.15 o
  10   2   4         19.08         16.40         1.94 o
  11   2   4          4.45          3.93         1.44 o
 -12   3   4         13.61         13.34         1.77 o
 -11   3   4         33.91         36.50         1.85 o
 -10   3   4         11.80         14.83         1.94 o
  -9   3   4        257.67        252.06         4.70 o
  -8   3   4         32.71         32.36         1.43 o
  -7   3   4          5.13          5.65         0.62 o
  -6   3   4        149.43        139.54         1.60 o
  -5   3   4        291.41        274.77         2.29 o
  -4   3   4          6.72          5.24         0.51 o
  -3   3   4        277.59        310.21         2.59 o
  -2   3   4         42.82         41.90         0.99 o
  -1   3   4        125.89        121.39         1.60 o
   0   3   4        200.80        186.27         2.08 o
   1   3   4          0.15         -0.19         0.42 o
   2   3   4          8.54          7.25         0.65 o
   3   3   4          2.75          5.25         0.65 o
   4   3   4          5.85          4.44         0.67 o
   5   3   4         25.05         26.04         1.17 o
   6   3   4         26.98         25.67         1.22 o
   7   3   4         98.34        108.62         2.18 o
   8   3   4         69.71         68.72         2.20 o
   9   3   4         24.39         24.55         1.63 o
  10   3   4         34.48         35.16         2.39 o
 -11   4   4         15.49         17.92         1.72 o
 -10   4   4          0.16          2.51         1.31 o
  -9   4   4         10.47          7.99         3.27 o
  -8   4   4        144.46        139.98         2.72 o
  -7   4   4         17.00         14.31         1.25 o
  -6   4   4          0.05         -0.37         0.68 o
  -5   4   4         41.18         42.97         1.22 o
  -4   4   4          4.33          3.95         0.74 o
  -3   4   4        109.54        105.97         1.95 o
  -2   4   4          0.80          1.95         0.77 o
  -1   4   4         46.27         53.62         1.52 o
   0   4   4        441.13        432.90         3.56 o
   1   4   4         83.21         76.21         1.64 o
   2   4   4          5.90          5.41         0.73 o
   3   4   4         27.34         27.12         1.23 o
   4   4   4         27.18         26.65         1.24 o
   5   4   4          1.02          1.52         0.84 o
   6   4   4         18.97         13.47         1.19 o
   7   4   4         10.01         14.71         1.24 o
   8   4   4         22.32         20.70         1.65 o
   9   4   4          0.58          1.43         1.14 o
  -9   5   4          0.12         -0.56         1.48 o
  -8   5   4         19.50         20.97         2.12 o
  -7   5   4          0.73         -1.31         1.31 o
  -6   5   4         40.75         37.24         2.07 o
  -5   5   4         30.11         26.38         1.84 o
  -4   5   4         15.27         12.46         1.11 o
  -3   5   4         56.62         52.09         1.90 o
  -2   5   4         32.03         32.66         1.60 o
  -1   5   4         19.13         17.17         1.33 o
   0   5   4        404.63        385.67         4.39 o
   1   5   4         81.11         80.24         2.14 o
   2   5   4         55.07         61.26         2.05 o
   3   5   4          1.24          1.21         0.95 o
   4   5   4          3.90          6.50         0.99 o
   5   5   4         67.76         67.22         2.05 o
   6   5   4          9.84          9.12         1.36 o
   7   5   4         35.64         36.74         2.06 o
  -6   6   4         54.01         66.68         3.29 o
  -5   6   4         55.18         58.35         2.58 o
  -4   6   4          6.37          4.25         1.37 o
  -3   6   4         11.71         10.86         1.42 o
  -2   6   4         14.52         17.49         1.51 o
  -1   6   4         64.39         66.89         2.29 o
   0   6   4          0.00         -0.03         1.07 o
   1   6   4          9.23          5.72         1.29 o
   2   6   4          2.39          2.65         1.16 o
   3   6   4         20.37         23.36         1.76 o
   4   6   4         27.13         35.53         2.03 o
 -13   0   5         71.09         70.97         8.71 o
 -11   0   5         10.26          8.24         1.39 o
  -9   0   5          0.00          0.04         0.32 o
  -7   0   5       2056.35       2167.18        23.11 o
  -5   0   5         22.18         16.64         1.06 o
  -3   0   5       1217.65       1232.64         7.78 o
  -1   0   5       7922.62       7916.46        42.60 o
   1   0   5          9.67         10.19         0.51 o
   3   0   5        243.25        254.27         2.76 o
   5   0   5        181.25        174.07         3.26 o
   7   0   5        844.17        846.77         8.24 o
   9   0   5         42.62         40.89         2.46 o
  11   0   5         58.57         62.56         3.45 o
 -13   1   5          0.39          1.21         0.96 o
 -12   1   5          0.35         -0.75         0.75 o
 -11   1   5        153.13        159.91         2.99 o
 -10   1   5          0.09         -0.49         0.49 o
  -9   1   5         78.61         73.08         1.18 o
  -8   1   5         58.76         55.05         0.88 o
  -7   1   5         35.45         28.14         0.86 o
  -6   1   5        346.77        313.39         2.23 o
  -5   1   5         21.49         23.57         0.41 o
  -4   1   5        110.19        115.76         0.81 o
  -3   1   5        837.43        887.89         4.09 o
  -2   1   5       1945.55       1957.03         7.36 o
  -1   1   5      11981.62      12290.91        44.41 o
   0   1   5        390.33        411.92         2.03 o
   1   1   5          1.36          1.33         0.24 o
   2   1   5       2485.39       2598.76         9.74 o
   3   1   5          1.68          4.37         0.45 o
   4   1   5         10.00          9.15         0.56 o
   5   1   5         63.68         70.31         1.26 o
   6   1   5         51.07         47.39         1.24 o
   7   1   5        163.75        157.61         2.18 o
   8   1   5          0.25          2.19         0.81 o
   9   1   5        160.72        162.07         2.59 o
  10   1   5          4.82          2.62         1.30 o
  11   1   5          7.02          7.73         1.50 o
 -13   2   5         19.58         19.43         1.82 o
 -12   2   5        120.92        129.19         3.49 o
 -11   2   5        286.49        296.24         5.34 o
 -10   2   5        259.81        248.33         3.29 o
  -9   2   5        200.87        196.93         1.87 o
  -8   2   5        123.86        121.74         1.14 o
  -7   2   5         15.45         16.06         0.47 o
  -6   2   5        272.91        274.43         1.81 o
  -5   2   5         28.05         22.74         0.51 o
  -4   2   5        146.67        165.24         1.28 o
  -3   2   5        149.27        142.82         1.28 o
  -2   2   5       2130.64       2191.41         9.99 o
  -1   2   5         14.82         15.34         0.52 o
   0   2   5        393.81        405.34         2.54 o
   1   2   5        350.48        346.34         2.56 o
   2   2   5         79.20        112.85         1.54 o
   3   2   5        240.93        253.67         2.40 o
   4   2   5        418.07        418.51         3.46 o
   5   2   5        152.65        156.14         2.06 o
   6   2   5         74.19         69.61         1.56 o
   7   2   5        116.45        121.12         2.17 o
   8   2   5        221.96        213.66         2.93 o
   9   2   5         52.71         56.27         2.85 o
  10   2   5          9.80         11.08         1.68 o
 -12   3   5          1.75          1.69         1.42 o
 -11   3   5          3.91          2.34         0.97 o
 -10   3   5          0.87          3.19         1.00 o
  -9   3   5         62.29         57.17         2.03 o
  -8   3   5        162.94        160.60         2.48 o
  -7   3   5        304.88        293.19         2.37 o
  -6   3   5        119.42        103.85         1.36 o
  -5   3   5         64.12         62.69         1.11 o
  -4   3   5         89.26         93.07         1.26 o
  -3   3   5         44.51         48.09         1.23 o
  -2   3   5         52.93         47.58         1.08 o
  -1   3   5        373.30        347.17         2.89 o
   0   3   5         13.76         14.26         0.74 o
   1   3   5         25.02         32.62         1.06 o
   2   3   5         13.23         12.07         0.78 o
   3   3   5         21.48         21.49         1.13 o
   4   3   5         90.64         81.95         1.67 o
   5   3   5        117.61        130.51         2.25 o
   6   3   5        126.87        125.79         2.28 o
   7   3   5        241.38        227.41         3.09 o
   8   3   5          0.16         -0.81         0.81 o
   9   3   5          0.01         -0.98         0.98 o
  10   3   5         26.28         21.76         2.12 o
 -11   4   5          1.74          2.40         1.16 o
 -10   4   5         59.04         70.27         5.87 o
  -9   4   5         14.24         16.15         1.74 o
  -8   4   5          2.60          1.03         0.93 o
  -7   4   5         30.68         21.36         1.77 o
  -6   4   5         46.74         44.23         1.60 o
  -5   4   5         46.24         47.03         1.15 o
  -4   4   5         46.86         39.89         1.24 o
  -3   4   5         20.24         17.63         1.09 o
  -2   4   5        180.29        175.50         2.52 o
  -1   4   5          2.71          5.72         0.83 o
   0   4   5        337.63        341.29         3.72 o
   1   4   5        578.20        550.55         4.68 o
   2   4   5        342.38        359.73         4.14 o
   3   4   5        119.20        115.11         2.12 o
   4   4   5         85.65         85.78         1.94 o
   5   4   5         21.82         18.48         1.24 o
   6   4   5        185.65        196.12         3.00 o
   7   4   5          0.04          0.69         1.02 o
   8   4   5         22.53         24.30         1.77 o
  -9   5   5          0.04          2.62         1.55 o
  -8   5   5          0.05         -0.03         1.42 o
  -7   5   5          0.79          0.29         1.27 o
  -6   5   5         42.06         39.87         1.96 o
  -5   5   5          8.83          8.28         1.28 o
  -4   5   5          3.96          2.95         0.92 o
  -3   5   5         21.24         17.85         1.33 o
  -2   5   5        149.36        151.23         2.71 o
  -1   5   5         11.43         12.83         1.24 o
   0   5   5        113.35        110.67         2.45 o
   1   5   5        392.71        404.95         4.60 o
   2   5   5         13.31         14.66         1.33 o
   3   5   5         36.86         37.19         1.82 o
   4   5   5          3.71          4.41         1.30 o
   5   5   5         51.52         50.62         2.12 o
   6   5   5         98.40        106.23         3.26 o
  -5   6   5          0.38          1.25         1.29 o
  -4   6   5          0.09         -0.64         1.22 o
  -3   6   5         32.75         32.02         2.52 o
  -2   6   5         47.37         48.74         2.10 o
  -1   6   5         16.94         19.23         1.53 o
   0   6   5          8.66          7.54         1.31 o
   1   6   5          2.47         -0.12         1.16 o
   2   6   5          9.01         10.16         1.40 o
   3   6   5          0.01          0.71         1.15 o
 -12   0   6         16.74         17.03         2.72 o
 -10   0   6         47.43         50.10         1.03 o
  -8   0   6        445.64        422.32         6.44 o
  -6   0   6         36.33         38.54         0.88 o
  -4   0   6        337.13        341.43         2.57 o
  -2   0   6          2.70          4.77         0.54 o
   0   0   6         73.91         80.75         1.07 o
   2   0   6         79.28         75.36         1.45 o
   4   0   6        387.82        412.72         4.97 o
   6   0   6        455.31        444.36         5.34 o
   8   0   6          0.33          0.56         1.04 o
  10   0   6         36.59         42.57         3.62 o
 -13   1   6          2.43          2.92         1.01 o
 -12   1   6         23.41         21.09         1.59 o
 -11   1   6         74.76         67.39         1.99 o
 -10   1   6        162.27        154.24         2.12 o
  -9   1   6         39.12         38.75         0.93 o
  -8   1   6         76.58         73.94         1.28 o
  -7   1   6          1.23          3.11         0.38 o
  -6   1   6         23.92         27.51         0.78 o
  -5   1   6       1045.19       1073.25         4.55 o
  -4   1   6        387.25        389.60         2.11 o
  -3   1   6        485.01        464.65         2.20 o
  -2   1   6        188.04        174.46         1.16 o
  -1   1   6         72.81         71.81         0.73 o
   0   1   6        295.80        289.51         1.72 o
   1   1   6        125.50        106.43         1.04 o
   2   1   6        566.05        560.88         3.79 o
   3   1   6        518.34        561.51         4.02 o
   4   1   6          2.51          4.41         0.52 o
   5   1   6        615.27        610.58         4.22 o
   6   1   6        266.16        262.79         2.87 o
   7   1   6         38.74         36.83         1.46 o
   8   1   6        421.67        401.99         4.11 o
   9   1   6         19.88         18.63         1.35 o
  10   1   6          1.91          1.36         1.33 o
  11   1   6         13.27         16.70         2.33 o
 -13   2   6          2.71          2.42         1.17 o
 -12   2   6         52.92         58.28         2.47 o
 -11   2   6         46.09         49.28         2.61 o
 -10   2   6         23.15         24.94         2.37 o
  -9   2   6        129.40        118.94         2.23 o
  -8   2   6         38.20         39.10         0.93 o
  -7   2   6         26.73         33.12         0.53 o
  -6   2   6         17.64         17.81         0.56 o
  -5   2   6         76.58         73.49         0.93 o
  -4   2   6         43.27         30.33         0.65 o
  -3   2   6         78.54         82.90         1.06 o
  -2   2   6         81.79         80.93         1.02 o
  -1   2   6       1664.84       1760.78         8.42 o
   0   2   6         26.82         37.90         0.81 o
   1   2   6        396.97        371.72         2.98 o
   2   2   6        685.59        720.50         4.84 o
   3   2   6        430.60        412.70         3.53 o
   4   2   6         35.77         29.54         1.10 o
   5   2   6        211.98        221.18         2.57 o
   6   2   6         18.60         15.30         1.02 o
   7   2   6         36.48         35.50         1.46 o
   8   2   6          6.22          9.14         1.07 o
   9   2   6          1.31         -0.91         0.91 o
  10   2   6          1.60          2.82         2.06 o
 -12   3   6          0.12         -0.12         1.23 o
 -11   3   6         30.59         32.83         3.04 o
 -10   3   6        225.53        238.38         3.71 o
  -9   3   6         89.38         94.17         2.36 o
  -8   3   6        134.08        139.27         2.33 o
  -7   3   6        387.99        376.98         2.65 o
  -6   3   6        151.84        164.44         1.77 o
  -5   3   6          0.63          0.19         0.38 o
  -4   3   6        107.37         98.58         1.24 o
  -3   3   6         85.65         78.92         1.32 o
  -2   3   6          1.86          1.55         0.68 o
  -1   3   6          1.45          1.74         0.57 o
   0   3   6          2.32          2.26         0.56 o
   1   3   6        315.11        308.69         3.00 o
   2   3   6          4.47          2.95         0.64 o
   3   3   6         65.77         65.30         1.55 o
   4   3   6        136.18        148.23         2.25 o
   5   3   6         20.64         20.58         1.17 o
   6   3   6         22.36         14.26         1.16 o
   7   3   6         35.73         25.89         1.43 o
   8   3   6         10.78         10.11         1.38 o
   9   3   6          8.39          9.97         1.51 o
 -11   4   6         15.84         19.64         1.88 o
 -10   4   6         17.26         19.43         1.79 o
  -9   4   6        109.92        119.96         3.37 o
  -8   4   6         14.75         15.09         1.41 o
  -7   4   6          5.89          3.48         0.97 o
  -6   4   6          6.98          3.14         0.96 o
  -5   4   6        217.38        209.09         2.71 o
  -4   4   6         17.34         15.40         0.93 o
  -3   4   6        244.95        247.62         3.03 o
  -2   4   6         33.87         37.52         1.43 o
  -1   4   6        110.81        112.38         2.15 o
   0   4   6         38.42         38.59         1.55 o
   1   4   6         10.09         12.51         1.10 o
   2   4   6        527.21        518.66         4.59 o
   3   4   6        111.54        106.97         2.23 o
   4   4   6          1.44         -0.34         0.75 o
   5   4   6         36.02         35.27         1.58 o
   6   4   6         18.89         18.62         1.32 o
   7   4   6        180.23        191.46         3.42 o
   8   4   6          0.60          0.39         1.20 o
  -9   5   6        141.78        158.54         3.85 o
  -8   5   6         10.30         11.29         2.68 o
  -7   5   6         34.68         28.84         1.74 o
  -6   5   6          8.01          9.15         1.68 o
  -5   5   6         14.29         13.49         1.40 o
  -4   5   6         75.30         61.90         2.04 o
  -3   5   6          0.09         -0.75         0.82 o
  -2   5   6        222.11        212.65         3.22 o
  -1   5   6         20.03         18.90         1.37 o
   0   5   6         73.12         72.15         2.15 o
   1   5   6          8.11         10.16         1.25 o
   2   5   6         64.17         70.04         2.17 o
   3   5   6          1.70          1.83         1.06 o
   4   5   6         13.41         13.07         1.30 o
   5   5   6          0.40          0.53         1.10 o
   6   5   6          5.78          4.89         1.51 o
  -5   6   6         19.09         21.13         1.92 o
  -4   6   6          3.82          1.98         2.03 o
  -3   6   6         28.96         29.28         2.31 o
  -2   6   6          0.99         -0.05         1.00 o
  -1   6   6          4.75          4.90         1.21 o
   0   6   6         31.44         38.52         2.20 o
   1   6   6          0.07         -1.01         1.08 o
   2   6   6         39.75         38.51         2.03 o
 -13   0   7          0.02          3.38         3.20 o
 -11   0   7        574.51        567.00        17.17 o
  -9   0   7        541.35        570.38        12.82 o
  -7   0   7         35.60         30.82         2.21 o
  -5   0   7        197.79        174.27         2.81 o
  -3   0   7         52.66         43.85         0.79 o
  -1   0   7       1017.33       1056.32         6.07 o
   1   0   7         77.85         79.67         1.44 o
   3   0   7         53.65         44.60         1.43 o
   5   0   7       1150.98       1145.27         9.72 o
   7   0   7          6.69          5.51         1.22 o
   9   0   7        237.86        235.49         4.38 o
 -13   1   7          0.20          0.31         1.07 o
 -12   1   7          5.43          6.00         0.89 o
 -11   1   7          0.02         -0.69         0.69 o
 -10   1   7        271.50        272.91         3.99 o
  -9   1   7         39.38         35.77         1.02 o
  -8   1   7         97.44         92.26         1.58 o
  -7   1   7        120.96        125.38         2.27 o
  -6   1   7          1.91          0.96         0.23 o
  -5   1   7         47.93         57.20         0.65 o
  -4   1   7       1592.99       1590.69         7.09 o
  -3   1   7          9.76         14.50         0.44 o
  -2   1   7       1351.22       1356.71         5.97 o
  -1   1   7         94.99         82.99         0.99 o
   0   1   7         78.67         86.81         1.03 o
   1   1   7        609.79        647.71         5.28 o
   2   1   7          5.28          5.10         0.57 o
   3   1   7        296.11        290.90         2.68 o
   4   1   7         48.39         49.11         1.19 o
   5   1   7         11.66         10.91         0.71 o
   6   1   7         59.34         59.07         1.49 o
   7   1   7        106.92        109.46         2.21 o
   8   1   7         66.94         65.21         2.35 o
   9   1   7         10.98          7.96         1.27 o
  10   1   7         15.08         16.08         2.18 o
 -13   2   7         23.39         23.58         1.82 o
 -12   2   7          1.69          1.38         1.41 o
 -11   2   7         18.22         20.19         2.21 o
 -10   2   7         91.38         84.81         1.76 o
  -9   2   7         69.27         67.12         1.27 o
  -8   2   7         27.05         25.77         0.59 o
  -7   2   7        117.10        116.94         1.11 o
  -6   2   7          3.14          5.15         0.31 o
  -5   2   7        894.77        898.72         5.72 o
  -4   2   7          6.26          8.41         0.47 o
  -3   2   7       2354.53       2377.92        10.91 o
  -2   2   7        132.79        145.64         1.45 o
  -1   2   7        934.47        908.59         5.06 o
   0   2   7        261.35        313.82         2.42 o
   1   2   7          8.10          8.19         0.67 o
   2   2   7        259.83        259.97         2.60 o
   3   2   7          2.67          0.99         0.60 o
   4   2   7         95.34         99.57         1.77 o
   5   2   7         49.28         39.67         1.32 o
   6   2   7         50.20         46.23         1.71 o
   7   2   7          5.48          4.22         0.95 o
   8   2   7         17.89         15.02         1.23 o
   9   2   7         19.86         26.66         2.02 o
  10   2   7         49.00         53.22         2.94 o
 -12   3   7          3.92          5.82         1.52 o
 -11   3   7          4.56          6.85         1.59 o
 -10   3   7          3.97          5.40         1.42 o
  -9   3   7         54.55         51.63         1.91 o
  -8   3   7        413.72        403.71         3.74 o
  -7   3   7        115.99         97.38         1.88 o
  -6   3   7         13.31         13.93         0.68 o
  -5   3   7          0.00         -0.34         0.34 o
  -4   3   7          1.90          0.69         0.46 o
  -3   3   7        252.96        248.71         2.38 o
  -2   3   7        507.95        508.07         3.79 o
  -1   3   7        209.49        217.37         2.65 o
   0   3   7          2.50          2.41         0.60 o
   1   3   7         44.12         37.78         1.20 o
   2   3   7        185.34        190.89         2.49 o
   3   3   7          8.23          8.39         0.88 o
   4   3   7         87.53         78.11         1.85 o
   5   3   7          7.61          3.05         0.86 o
   6   3   7          1.86          0.48         0.99 o
   7   3   7          0.55          0.11         0.92 o
   8   3   7          0.03         -1.08         1.08 o
   9   3   7          7.85          7.72         1.42 o
 -11   4   7          0.06         -1.08         1.16 o
 -10   4   7          5.75          6.56         1.16 o
  -9   4   7          1.66          0.47         1.71 o
  -8   4   7         36.14         30.48         1.52 o
  -7   4   7          7.51          8.29         1.05 o
  -6   4   7          0.00         -0.36         0.89 o
  -5   4   7          9.45          9.11         0.92 o
  -4   4   7         46.11         39.94         1.38 o
  -3   4   7          0.22          0.24         0.71 o
  -2   4   7        123.17        109.68         2.22 o
  -1   4   7         27.10         22.84         1.27 o
   0   4   7          1.78          2.19         0.89 o
   1   4   7        257.96        243.58         3.00 o
   2   4   7         86.47         80.96         1.93 o
   3   4   7         65.48         59.98         1.78 o
   4   4   7          2.20          1.43         0.89 o
   5   4   7         19.82         17.13         1.26 o
   6   4   7         53.01         54.86         1.98 o
   7   4   7         72.90         67.66         3.16 o
  -8   5   7          0.78          1.09         1.26 o
  -7   5   7          0.51          0.59         1.02 o
  -6   5   7         13.71         17.15         1.77 o
  -5   5   7         21.72         22.19         2.01 o
  -4   5   7         52.66         47.65         2.79 o
  -3   5   7         69.89         67.06         2.00 o
  -2   5   7          3.68          3.98         0.96 o
  -1   5   7         39.10         41.18         1.81 o
   0   5   7         28.31         30.32         1.66 o
   1   5   7          0.03         -0.81         0.91 o
   2   5   7         49.49         55.90         2.12 o
   3   5   7         23.89         28.48         1.68 o
   4   5   7          4.11          5.38         1.16 o
   5   5   7         13.02         12.94         1.43 o
  -4   6   7          4.55          3.49         1.42 o
  -3   6   7         39.85         49.02         2.69 o
  -2   6   7          5.48          5.64         1.59 o
  -1   6   7          1.99          3.50         1.17 o
   0   6   7          0.34         -0.93         1.25 o
   1   6   7          0.87         -1.06         1.09 o
 -12   0   8          5.51          7.68         2.43 o
 -10   0   8         30.23         30.02         3.02 o
  -8   0   8          0.50         -0.11         1.07 o
  -6   0   8        296.85        267.60         2.15 o
  -4   0   8          7.10          7.93         0.47 o
  -2   0   8        477.61        453.71         3.82 o
   0   0   8       1360.99       1321.62         8.48 o
   2   0   8        290.89        279.66         3.60 o
   4   0   8        238.81        233.42         3.46 o
   6   0   8         22.37         19.18         1.62 o
   8   0   8          0.19          3.12         1.29 o
  10   0   8         52.40         74.55         8.43 o
 -13   1   8         12.48         14.12         1.49 o
 -12   1   8          2.53          3.25         0.72 o
 -11   1   8          1.50          0.97         0.71 o
 -10   1   8          3.42          1.90         0.79 o
  -9   1   8          1.02          0.27         0.56 o
  -8   1   8         22.00         25.84         0.80 o
  -7   1   8          5.71          5.99         0.30 o
  -6   1   8         10.61          9.72         0.26 o
  -5   1   8        423.22        395.62         2.97 o
  -4   1   8        151.76        135.22         1.17 o
  -3   1   8        251.01        251.72         1.84 o
  -2   1   8          1.62          2.64         0.39 o
  -1   1   8        413.86        429.86         2.61 o
   0   1   8        224.53        204.03         1.87 o
   1   1   8        223.37        222.32         2.35 o
   2   1   8        139.79        145.43         1.93 o
   3   1   8        136.40        145.31         1.95 o
   4   1   8         67.66         72.73         1.47 o
   5   1   8        274.03        282.63         2.90 o
   6   1   8        377.13        358.53         3.71 o
   7   1   8         77.33         74.73         1.98 o
   8   1   8          4.20          4.17         1.06 o
   9   1   8         15.91         20.22         2.00 o
  10   1   8          3.52          2.24         2.55 o
 -13   2   8          0.91          0.49         0.96 o
 -12   2   8          4.01          3.79         1.17 o
 -11   2   8        125.54        126.34         3.24 o
 -10   2   8         65.09         64.31         2.39 o
  -9   2   8          2.48          1.64         0.42 o
  -8   2   8         21.50         23.33         0.85 o
  -7   2   8         60.05         59.08         0.69 o
  -6   2   8        237.34        233.59         1.79 o
  -5   2   8         63.27         75.55         1.10 o
  -4   2   8          0.58          0.88         0.39 o
  -3   2   8       1942.76       1967.93         9.32 o
  -2   2   8       1609.64       1575.85         7.82 o
  -1   2   8         55.91         58.49         1.16 o
   0   2   8          3.28          3.04         0.53 o
   1   2   8        144.03        154.52         1.97 o
   2   2   8        111.70        105.81         1.77 o
   3   2   8         82.61         90.78         1.76 o
   4   2   8          0.26         -0.63         0.65 o
   5   2   8          0.04         -0.43         0.71 o
   6   2   8        146.33        147.17         2.48 o
   7   2   8          5.19          4.52         1.02 o
   8   2   8         33.48         34.74         1.92 o
   9   2   8         15.09         21.09         2.00 o
 -12   3   8         33.72         31.93         2.44 o
 -11   3   8         24.37         27.98         2.88 o
 -10   3   8         33.17         33.39         2.98 o
  -9   3   8         18.76         17.25         1.52 o
  -8   3   8         11.08          9.05         0.91 o
  -7   3   8        127.86        109.82         1.97 o
  -6   3   8          2.75          1.52         0.46 o
  -5   3   8         48.71         45.45         0.97 o
  -4   3   8         25.82         25.86         0.91 o
  -3   3   8        111.73        100.52         1.56 o
  -2   3   8         87.07         88.84         1.53 o
  -1   3   8        376.64        372.72         3.69 o
   0   3   8         13.96         12.64         0.86 o
   1   3   8          0.83          0.86         0.64 o
   2   3   8         90.77         89.35         1.87 o
   3   3   8        244.54        241.76         3.01 o
   4   3   8         20.68          9.31         0.99 o
   5   3   8        114.37        104.11         2.25 o
   6   3   8          1.30         -0.82         0.88 o
   7   3   8        104.41        105.29         2.45 o
   8   3   8         45.49         47.44         2.33 o
 -10   4   8          0.51          1.69         1.02 o
  -9   4   8         21.00         22.79         2.31 o
  -8   4   8          6.19          5.98         2.18 o
  -7   4   8        281.08        252.84         3.63 o
  -6   4   8         10.31          8.17         1.34 o
  -5   4   8         74.80         68.99         1.73 o
  -4   4   8         72.90         69.29         1.78 o
  -3   4   8         52.54         53.44         2.15 o
  -2   4   8        484.26        462.20         4.56 o
  -1   4   8        215.98        210.17         3.02 o
   0   4   8        161.21        166.70         2.79 o
   1   4   8         38.38         39.40         1.57 o
   2   4   8         38.81         32.56         1.42 o
   3   4   8         72.76         61.55         1.86 o
   4   4   8         11.81          6.97         1.07 o
   5   4   8         48.59         48.68         1.88 o
   6   4   8          4.98          3.30         1.08 o
   7   4   8         71.62         77.83         2.89 o
  -8   5   8          4.24          3.94         1.42 o
  -7   5   8          1.62          2.19         2.00 o
  -6   5   8          0.03          0.94         1.52 o
  -5   5   8          4.04          4.23         1.27 o
  -4   5   8          3.90          3.12         1.21 o
  -3   5   8         88.72         85.99         2.16 o
  -2   5   8          1.06          1.24         0.92 o
  -1   5   8          0.25          0.79         0.96 o
   0   5   8          3.40          3.61         1.28 o
   1   5   8          2.19          3.49         1.13 o
   2   5   8         37.16         43.29         2.00 o
   3   5   8         15.50         14.66         1.51 o
   4   5   8          6.72          4.85         1.22 o
   5   5   8          0.61         -0.28         1.13 o
  -3   6   8          0.42         -1.28         1.28 o
  -2   6   8          1.10         -0.39         1.38 o
  -1   6   8         37.82         37.69         1.97 o
   0   6   8         10.46         10.44         1.46 o
 -13   0   9         18.25         13.45         2.89 o
 -11   0   9          8.56          7.83         3.74 o
  -9   0   9         43.89         44.64         0.99 o
  -7   0   9         14.35         14.66         0.52 o
  -5   0   9       1629.66       1575.23         9.49 o
  -3   0   9         85.48         92.12         2.08 o
  -1   0   9        219.46        218.50         2.62 o
   1   0   9       2824.68       2823.57        20.02 o
   3   0   9        148.40        153.25         2.84 o
   5   0   9         64.71         69.32         2.34 o
   7   0   9        337.31        352.27         5.45 o
   9   0   9          0.27         -1.52         1.52 o
 -13   1   9         38.92         38.85         3.75 o
 -12   1   9         18.51         17.67         1.59 o
 -11   1   9        216.81        214.50         3.25 o
 -10   1   9        142.49        146.27         3.68 o
  -9   1   9         96.24         94.73         1.84 o
  -8   1   9        291.16        294.96         3.14 o
  -7   1   9        101.73        107.26         1.15 o
  -6   1   9         30.04         26.57         0.65 o
  -5   1   9        202.21        201.10         1.74 o
  -4   1   9          1.74          2.10         0.36 o
  -3   1   9         78.94         76.61         1.05 o
  -2   1   9        577.22        583.18         3.84 o
  -1   1   9        573.63        558.00         3.26 o
   0   1   9          0.00          0.34         0.49 o
   1   1   9        301.66        312.74         3.01 o
   2   1   9         32.86         28.49         1.09 o
   3   1   9         72.19         74.15         1.57 o
   4   1   9         53.35         49.35         1.39 o
   5   1   9         12.09         13.24         0.95 o
   6   1   9        363.78        384.51         4.03 o
   7   1   9        143.86        142.05         2.87 o
   8   1   9         19.44         20.14         1.55 o
   9   1   9         11.49         13.17         1.56 o
 -13   2   9          2.39          2.72         1.16 o
 -12   2   9         29.72         31.19         3.35 o
 -11   2   9          5.81          6.90         1.19 o
 -10   2   9          5.16          4.96         1.13 o
  -9   2   9         29.50         30.24         0.92 o
  -8   2   9          5.39          4.28         0.44 o
  -7   2   9          3.49          4.61         0.38 o
  -6   2   9         92.78         90.12         1.23 o
  -5   2   9         84.96         86.52         1.20 o
  -4   2   9        384.23        389.14         2.66 o
  -3   2   9        778.48        785.07         4.48 o
  -2   2   9       2289.44       2229.35        11.18 o
  -1   2   9         64.29         59.66         1.20 o
   0   2   9          0.38         -0.48         0.48 o
   1   2   9          4.14          4.86         0.71 o
   2   2   9         10.80         11.47         0.88 o
   3   2   9         87.44         92.57         1.87 o
   4   2   9          8.12          6.39         0.91 o
   5   2   9        167.83        154.27         2.45 o
   6   2   9         91.50         84.06         2.12 o
   7   2   9         94.80         93.18         2.74 o
   8   2   9          7.87          7.28         1.19 o
 -12   3   9        112.65        141.85         4.59 o
 -11   3   9          0.46          0.89         2.13 o
 -10   3   9         43.12         42.45         2.36 o
  -9   3   9          1.52         -0.12         0.84 o
  -8   3   9         16.05         10.04         0.91 o
  -7   3   9        114.88        109.20         2.26 o
  -6   3   9          7.29          7.38         0.69 o
  -5   3   9         18.50         16.32         0.65 o
  -4   3   9          7.49          7.41         0.52 o
  -3   3   9          5.35          6.71         0.69 o
  -2   3   9         22.71         24.67         1.17 o
  -1   3   9        145.49        148.02         2.11 o
   0   3   9        458.30        435.55         3.80 o
   1   3   9        241.82        261.63         2.87 o
   2   3   9          7.49          5.71         0.92 o
   3   3   9         76.50         74.18         1.93 o
   4   3   9         34.60         23.65         1.44 o
   5   3   9          9.48          4.79         1.05 o
   6   3   9          3.43          0.45         0.93 o
   7   3   9         86.71         86.23         2.40 o
   8   3   9          1.34          0.04         1.25 o
 -10   4   9         11.96         15.49         1.36 o
  -9   4   9          0.07          0.98         0.98 o
  -8   4   9         43.20         42.74         2.36 o
  -7   4   9          3.45          3.26         1.06 o
  -6   4   9          8.72          4.58         1.12 o
  -5   4   9         15.90         10.89         1.28 o
  -4   4   9          7.58          3.76         0.91 o
  -3   4   9         75.20         73.90         1.92 o
  -2   4   9         31.38         27.40         1.45 o
  -1   4   9        422.76        394.66         4.29 o
   0   4   9         57.48         56.52         1.89 o
   1   4   9          4.34          2.68         0.99 o
   2   4   9          8.50          9.80         1.08 o
   3   4   9          0.53         -0.86         0.86 o
   4   4   9         27.87         20.01         1.39 o
   5   4   9          5.15          7.57         1.17 o
   6   4   9         25.03         27.82         1.81 o
  -8   5   9          0.03         -0.56         1.21 o
  -7   5   9          0.49          0.09         1.90 o
  -6   5   9         88.90         77.02         2.96 o
  -5   5   9          1.54         -1.34         1.34 o
  -4   5   9          7.24          2.52         1.21 o
  -3   5   9          9.00          7.97         1.44 o
  -2   5   9         52.45         48.76         1.96 o
  -1   5   9         25.83         25.58         1.60 o
   0   5   9          9.48          8.02         1.36 o
   1   5   9         23.67         20.19         1.56 o
   2   5   9         11.98         12.42         1.43 o
   3   5   9          8.29         10.28         1.44 o
   4   5   9          3.20          1.73         1.10 o
 -12   0  10        163.34        176.29        13.52 o
 -10   0  10        134.52        125.59        11.21 o
  -8   0  10         75.33         69.12         1.03 o
  -6   0  10        194.05        221.98         2.54 o
  -4   0  10        133.26        128.17         1.88 o
  -2   0  10         46.53         50.66         1.40 o
   0   0  10        414.47        390.79         5.01 o
   2   0  10         37.85         40.38         1.69 o
   4   0  10        418.25        418.27         5.31 o
   6   0  10        578.46        580.98         8.42 o
   8   0  10          0.36         -1.16         1.16 o
 -13   1  10         17.58         15.85         2.70 o
 -12   1  10         19.19         22.06         1.63 o
 -11   1  10          0.12          2.53         0.65 o
 -10   1  10        142.22        146.86         2.77 o
  -9   1  10        111.49        113.83         2.12 o
  -8   1  10         29.57         32.84         0.90 o
  -7   1  10          1.57          2.70         0.32 o
  -6   1  10         18.54         17.52         0.58 o
  -5   1  10         39.36         42.07         0.84 o
  -4   1  10        399.70        426.33         3.20 o
  -3   1  10        312.59        326.69         2.42 o
  -2   1  10         91.58         89.11         1.22 o
  -1   1  10        201.33        209.60         2.08 o
   0   1  10        182.32        180.30         2.24 o
   1   1  10        384.24        400.75         3.55 o
   2   1  10        114.28        111.78         1.89 o
   3   1  10        114.75        108.41         1.92 o
   4   1  10          3.18          2.42         0.71 o
   5   1  10          1.85          4.07         0.86 o
   6   1  10          0.00         -1.02         1.02 o
   7   1  10         13.19         10.66         1.42 o
   8   1  10         14.26         15.92         1.45 o
 -12   2  10          5.89          5.27         1.26 o
 -11   2  10         24.79         26.18         2.21 o
 -10   2  10         53.37         56.13         3.44 o
  -9   2  10        394.22        387.14         7.59 o
  -8   2  10         75.01         71.73         1.43 o
  -7   2  10          0.03         -0.16         0.37 o
  -6   2  10         74.37         74.01         1.20 o
  -5   2  10         48.14         44.69         0.88 o
  -4   2  10          0.90          1.97         0.42 o
  -3   2  10          0.00          1.37         0.48 o
  -2   2  10         27.83         36.85         1.20 o
  -1   2  10         50.91         53.69         1.30 o
   0   2  10         90.06         92.94         1.62 o
   1   2  10         63.96         67.69         1.55 o
   2   2  10         27.75         23.16         1.19 o
   3   2  10          0.38         -0.07         0.70 o
   4   2  10         64.45         64.08         2.10 o
   5   2  10        125.80        116.41         2.42 o
   6   2  10          2.47          0.07         0.94 o
   7   2  10         31.64         30.05         1.67 o
   8   2  10          7.43          6.18         1.20 o
 -11   3  10         56.63         61.46         3.26 o
 -10   3  10         15.47         17.20         1.49 o
  -9   3  10          0.36         -0.22         0.59 o
  -8   3  10          9.56          8.80         0.87 o
  -7   3  10         37.55         34.70         1.35 o
  -6   3  10          2.34          1.38         0.65 o
  -5   3  10          0.48          0.28         0.45 o
  -4   3  10         43.56         45.12         1.32 o
  -3   3  10        659.54        641.34         4.39 o
  -2   3  10         84.48         79.16         1.59 o
  -1   3  10        104.71        107.34         1.91 o
   0   3  10        194.14        194.82         2.70 o
   1   3  10        157.14        149.26         2.41 o
   2   3  10         33.46         27.94         1.36 o
   3   3  10         75.44         73.44         1.95 o
   4   3  10          0.01         -0.86         0.86 o
   5   3  10         50.57         54.98         1.93 o
   6   3  10         21.12         27.83         1.63 o
   7   3  10         36.02         36.59         1.94 o
 -10   4  10         61.29         64.05         2.75 o
  -9   4  10          1.04          0.19         1.76 o
  -8   4  10         12.03         10.40         1.94 o
  -7   4  10         47.30         45.10         2.16 o
  -6   4  10          1.07         -0.46         1.04 o
  -5   4  10         19.56         13.67         1.35 o
  -4   4  10         22.12         19.91         1.25 o
  -3   4  10        263.40        263.81         4.19 o
  -2   4  10          9.80          9.66         1.17 o
  -1   4  10        187.97        198.90         3.09 o
   0   4  10          1.01         -0.80         0.80 o
   1   4  10          6.31          4.77         1.11 o
   2   4  10         22.59         21.58         1.64 o
   3   4  10          7.71          8.09         1.20 o
   4   4  10          1.12         -0.61         1.07 o
   5   4  10          5.61          4.05         1.37 o
  -7   5  10         68.78         75.44         3.76 o
  -6   5  10          4.63          3.16         1.39 o
  -5   5  10          0.02         -0.41         1.59 o
  -4   5  10          0.81         -1.27         1.27 o
  -3   5  10          0.13         -1.20         1.20 o
  -2   5  10          1.13          0.98         0.96 o
  -1   5  10         52.26         57.38         2.88 o
   0   5  10         92.26         97.91         2.57 o
   1   5  10          0.02          0.52         1.14 o
   2   5  10         23.64         22.10         1.78 o
   3   5  10         20.71         21.91         2.32 o
 -13   0  11         11.08         14.82         3.16 o
 -11   0  11        542.32        593.09        26.71 o
  -9   0  11        167.26        156.54        11.39 o
  -7   0  11          5.13          5.35         0.37 o
  -5   0  11         40.83         39.30         1.12 o
  -3   0  11        459.39        468.19         4.46 o
  -1   0  11        216.75        205.97         3.52 o
   1   0  11         33.55         33.07         1.77 o
   3   0  11         51.21         45.79         2.07 o
   5   0  11        452.87        489.45         6.19 o
   7   0  11        103.67         94.28         3.30 o
 -13   1  11          2.73          5.63         2.11 o
 -12   1  11          7.28          8.44         2.25 o
 -11   1  11          7.40          9.94         0.99 o
 -10   1  11          5.15          6.29         0.98 o
  -9   1  11         29.60         28.94         1.94 o
  -8   1  11         31.67         31.66         0.87 o
  -7   1  11         62.28         63.10         0.87 o
  -6   1  11        290.52        300.65         2.41 o
  -5   1  11        179.99        188.91         1.80 o
  -4   1  11        149.28        156.94         1.72 o
  -3   1  11          2.91          2.58         0.47 o
  -2   1  11         77.50         83.58         1.41 o
  -1   1  11        278.97        292.90         2.90 o
   0   1  11          0.01          1.29         0.62 o
   1   1  11        300.86        312.16         3.20 o
   2   1  11          6.12          7.67         0.80 o
   3   1  11        104.57        105.91         2.05 o
   4   1  11        336.72        329.43         3.82 o
   5   1  11         41.89         39.11         2.55 o
   6   1  11          0.44         -0.96         0.96 o
   7   1  11         55.82         62.79         2.20 o
   8   1  11          1.91         -1.01         1.07 o
 -12   2  11          0.24         -0.65         1.00 o
 -11   2  11          7.37          5.83         1.18 o
 -10   2  11         17.86         20.80         1.66 o
  -9   2  11        139.28        136.84         2.59 o
  -8   2  11        205.38        200.85         2.48 o
  -7   2  11          1.21          0.48         0.59 o
  -6   2  11        147.06        150.46         1.65 o
  -5   2  11        259.93        248.25         2.11 o
  -4   2  11         47.20         47.50         1.26 o
  -3   2  11          0.83          1.83         0.55 o
  -2   2  11        100.80        103.50         1.78 o
  -1   2  11          0.08         -0.52         0.54 o
   0   2  11         51.40         48.96         1.43 o
   1   2  11         30.24         28.30         1.27 o
   2   2  11        204.96        197.31         2.78 o
   3   2  11         61.26         51.57         2.00 o
   4   2  11          4.29          3.89         0.94 o
   5   2  11         68.84         61.25         2.99 o
   6   2  11          0.67         -0.89         1.00 o
   7   2  11          9.40          6.75         1.27 o
 -11   3  11          4.57          2.11         2.73 o
 -10   3  11          3.39          1.56         2.50 o
  -9   3  11          2.36         -0.33         0.79 o
  -8   3  11         31.80         34.82         1.58 o
  -7   3  11          0.71          0.72         0.77 o
  -6   3  11         12.39         13.12         0.96 o
  -5   3  11         93.38         91.44         1.77 o
  -4   3  11        236.91        224.44         2.83 o
  -3   3  11        435.40        416.36         4.10 o
  -2   3  11        320.96        311.37         3.57 o
  -1   3  11         15.26         13.75         1.13 o
   0   3  11        402.66        396.99         4.09 o
   1   3  11         86.73         90.32         2.07 o
   2   3  11         11.67          5.74         1.03 o
   3   3  11          6.55          6.13         1.09 o
   4   3  11          3.58          0.50         1.24 o
   5   3  11          2.46          0.98         1.02 o
   6   3  11          0.20         -1.05         1.05 o
 -10   4  11         11.41         12.83         1.68 o
  -9   4  11         12.55         10.90         1.31 o
  -8   4  11          3.79          2.64         2.39 o
  -7   4  11          9.39         10.09         2.07 o
  -6   4  11         36.58         33.14         2.48 o
  -5   4  11         36.25         35.66         2.10 o
  -4   4  11         14.44         13.44         1.46 o
  -3   4  11          5.56          2.06         0.92 o
  -2   4  11          0.03         -0.95         0.95 o
  -1   4  11         12.21          9.15         1.52 o
   0   4  11         19.04         16.67         1.49 o
   1   4  11          3.40          1.93         1.15 o
   2   4  11          0.37         -0.01         1.00 o
   3   4  11          8.54          4.17         1.31 o
   4   4  11         17.12         18.93         1.75 o
   5   4  11          2.71          2.25         1.27 o
  -7   5  11          6.67          8.38         1.72 o
  -6   5  11          6.92          6.14         1.76 o
  -5   5  11         42.39         49.19         2.47 o
  -4   5  11         17.16         18.63         1.78 o
  -3   5  11          2.51          1.50         1.28 o
  -2   5  11          1.84          0.32         1.60 o
  -1   5  11          1.62          0.80         1.75 o
   0   5  11          6.04          2.49         1.15 o
   1   5  11         21.11         24.62         1.81 o
   2   5  11         10.54         15.49         2.46 o
 -12   0  12         45.41         39.13         7.47 o
 -10   0  12         63.76         59.47         1.91 o
  -8   0  12         14.39         12.83         0.87 o
  -6   0  12         49.66         43.78         1.72 o
  -4   0  12         43.69         41.39         1.33 o
  -2   0  12         27.36         18.85         1.85 o
   0   0  12        153.51        153.57         3.89 o
   2   0  12        214.44        214.98         4.17 o
   4   0  12         30.71         33.76         1.99 o
   6   0  12          0.79         -1.39         1.39 o
 -12   1  12        130.69        144.58         6.96 o
 -11   1  12         23.46         22.14         2.46 o
 -10   1  12         52.74         53.16         2.21 o
  -9   1  12         26.57         22.79         0.96 o
  -8   1  12          1.17          1.15         0.41 o
  -7   1  12         43.77         46.42         1.01 o
  -6   1  12        188.93        190.92         1.82 o
  -5   1  12         24.81         26.22         0.81 o
  -4   1  12          1.96          0.66         0.42 o
  -3   1  12         51.96         48.43         1.17 o
  -2   1  12          0.08         -0.58         0.58 o
  -1   1  12          3.78          4.49         0.73 o
   0   1  12         42.29         39.31         1.42 o
   1   1  12        116.03        114.17         2.17 o
   2   1  12         10.12          9.65         1.00 o
   3   1  12         78.75         83.74         2.03 o
   4   1  12          8.43          9.66         1.28 o
   5   1  12         35.52         33.89         1.88 o
   6   1  12          0.00         -0.20         1.03 o
   7   1  12          1.45          2.76         1.16 o
 -12   2  12         32.14         34.00         2.51 o
 -11   2  12         13.07         11.20         1.82 o
 -10   2  12          5.95          6.65         1.23 o
  -9   2  12          0.01          1.39         0.71 o
  -8   2  12          8.29          8.42         1.29 o
  -7   2  12         63.41         57.83         1.79 o
  -6   2  12         49.03         46.87         1.53 o
  -5   2  12          1.68          2.98         0.55 o
  -4   2  12         19.43         20.87         1.05 o
  -3   2  12        770.38        758.69         5.14 o
  -2   2  12         12.44         12.08         0.98 o
  -1   2  12          0.28         -0.14         0.68 o
   0   2  12         22.12         19.85         1.15 o
   1   2  12          1.06         -0.04         0.81 o
   2   2  12         80.96         83.23         2.03 o
   3   2  12        158.78        144.55         2.50 o
   4   2  12         12.19         12.93         1.14 o
   5   2  12         43.01         43.31         2.53 o
   6   2  12         35.44         37.77         1.94 o
 -11   3  12          3.95          1.95         4.19 o
 -10   3  12         13.51         15.00         4.34 o
  -9   3  12         76.43         67.74         2.48 o
  -8   3  12         55.80         49.73         1.82 o
  -7   3  12         50.27         50.94         1.94 o
  -6   3  12          1.01          1.17         0.85 o
  -5   3  12          1.41          3.45         0.98 o
  -4   3  12        376.69        369.23         3.85 o
  -3   3  12        784.39        764.96         6.20 o
  -2   3  12        408.05        388.22         4.37 o
  -1   3  12          7.79          8.68         1.13 o
   0   3  12         25.44         21.99         1.29 o
   1   3  12          7.50          8.38         1.03 o
   2   3  12         12.21          9.76         1.14 o
   3   3  12          2.97          1.08         0.98 o
   4   3  12          6.64          8.23         1.28 o
   5   3  12         32.32         33.81         1.82 o
  -9   4  12         18.15         17.61         2.71 o
  -8   4  12          7.53          3.80         2.39 o
  -7   4  12          0.54         -1.20         2.10 o
  -6   4  12          0.00         -0.34         1.02 o
  -5   4  12         15.54         14.05         1.90 o
  -4   4  12         13.40         15.93         1.55 o
  -3   4  12          6.34          4.71         1.61 o
  -2   4  12          0.83          1.21         0.95 o
  -1   4  12          0.59          0.29         0.99 o
   0   4  12          9.64          9.45         1.24 o
   1   4  12         64.58         70.96         2.33 o
   2   4  12         31.90         28.20         1.70 o
   3   4  12         21.90         21.02         2.28 o
   4   4  12          1.22          0.58         1.07 o
  -6   5  12         31.42         33.57         2.39 o
  -5   5  12         11.84          9.97         2.78 o
  -4   5  12         11.88         14.91         1.77 o
  -3   5  12         11.98         10.53         2.44 o
  -2   5  12          0.43          1.14         1.37 o
  -1   5  12          2.75         -0.02         2.31 o
   0   5  12          8.09          4.98         1.45 o
 -11   0  13         15.80         17.78         5.87 o
  -9   0  13         27.79         29.04         1.81 o
  -7   0  13         18.52         19.78         1.55 o
  -5   0  13          0.66          1.34         0.64 o
  -3   0  13        217.50        210.80         3.41 o
  -1   0  13        143.13        141.57         4.00 o
   1   0  13          3.86          5.67         1.21 o
   3   0  13         19.41         23.52         2.05 o
   5   0  13         11.81         15.02         2.26 o
 -12   1  13          0.12         -0.65         2.50 o
 -11   1  13         12.58         13.38         2.36 o
 -10   1  13          0.70          0.16         0.85 o
  -9   1  13          0.34          1.33         0.65 o
  -8   1  13         38.26         34.08         1.21 o
  -7   1  13         13.73         12.73         0.99 o
  -6   1  13          2.95          2.56         0.62 o
  -5   1  13          1.58          1.68         0.52 o
  -4   1  13          3.67          2.94         0.56 o
  -3   1  13        133.64        130.99         1.95 o
  -2   1  13          3.28          1.22         0.78 o
  -1   1  13        191.66        189.21         2.68 o
   0   1  13        118.69        104.07         2.12 o
   1   1  13          5.86          5.80         0.93 o
   2   1  13          1.56          0.31         0.82 o
   3   1  13        115.09        123.05         2.56 o
   4   1  13        121.63        129.43         2.74 o
   5   1  13        172.42        184.93         3.28 o
   6   1  13          3.14          5.13         1.23 o
 -11   2  13          0.02         -0.20         1.36 o
 -10   2  13         48.73         44.22         2.46 o
  -9   2  13          3.41          4.26         0.90 o
  -8   2  13          7.23          9.06         1.39 o
  -7   2  13          5.74          5.10         1.07 o
  -6   2  13         58.36         53.55         1.89 o
  -5   2  13          0.40         -0.61         0.61 o
  -4   2  13        203.06        208.56         2.69 o
  -3   2  13         88.26         91.24         1.96 o
  -2   2  13         78.96         77.17         1.90 o
  -1   2  13         28.23         25.71         1.39 o
   0   2  13         15.83         14.28         1.16 o
   1   2  13          0.01         -0.74         0.80 o
   2   2  13         23.74         28.75         1.43 o
   3   2  13          3.65          1.40         0.87 o
   4   2  13        114.75        123.57         2.74 o
   5   2  13         64.02         67.14         2.76 o
   6   2  13         38.25         38.48         1.98 o
 -10   3  13          3.40          0.93         2.52 o
  -9   3  13          0.00         -0.91         1.69 o
  -8   3  13         39.88         38.80         1.77 o
  -7   3  13         28.82         28.72         1.68 o
  -6   3  13         32.18         35.07         2.02 o
  -5   3  13        253.79        249.28         3.75 o
  -4   3  13        152.94        141.25         2.97 o
  -3   3  13          6.78         14.53         1.18 o
  -2   3  13        149.86        164.85         2.80 o
  -1   3  13         14.09         14.68         1.29 o
   0   3  13          4.69          2.00         0.93 o
   1   3  13          1.65          0.13         0.98 o
   2   3  13         61.03         52.20         2.93 o
   3   3  13          1.09         -0.97         0.97 o
   4   3  13          0.03         -1.03         1.03 o
  -8   4  13          0.28          0.31         1.09 o
  -7   4  13          3.14          1.62         1.45 o
  -6   4  13          0.02         -1.15         1.27 o
  -5   4  13         10.34          8.12         1.35 o
  -4   4  13         51.06         42.46         2.18 o
  -3   4  13         32.87         34.91         2.55 o
  -2   4  13         10.23         13.74         1.43 o
  -1   4  13          0.72         -0.28         1.35 o
   0   4  13         83.48         92.28         2.56 o
   1   4  13          7.83          9.20         1.64 o
   2   4  13          2.26          3.31         1.18 o
  -3   5  13          0.46         -0.72         1.34 o
 -12   0  14        185.27        188.22        15.48 o
 -10   0  14          0.53         -0.38         0.85 o
  -8   0  14         91.62         97.32         2.80 o
  -6   0  14        579.97        594.41        11.31 o
  -4   0  14          5.84          5.65         1.03 o
  -2   0  14        189.80        193.44         4.05 o
   0   0  14        500.75        505.66         7.26 o
   2   0  14          0.09         -1.05         1.05 o
   4   0  14         32.20         31.13         2.60 o
   6   0  14          5.94          3.82         1.87 o
 -12   1  14          7.87          8.96         3.58 o
 -11   1  14        143.06        152.76         8.27 o
 -10   1  14         48.33         50.68         3.08 o
  -9   1  14         24.38         23.49         0.98 o
  -8   1  14          0.20         -0.59         0.59 o
  -7   1  14          7.42          6.69         0.91 o
  -6   1  14        134.37        135.02         2.34 o
  -5   1  14          0.01         -0.63         0.63 o
  -4   1  14          2.23          0.67         0.70 o
  -3   1  14         54.37         57.19         1.71 o
  -2   1  14          8.89          5.14         0.95 o
  -1   1  14        102.64         95.29         2.04 o
   0   1  14        128.29        124.15         2.27 o
   1   1  14          0.85          0.49         0.83 o
   2   1  14          1.57          0.86         0.87 o
   3   1  14          9.86         14.80         1.20 o
   4   1  14         67.82         70.60         2.50 o
   5   1  14        118.37        131.03         2.96 o
 -11   2  14          9.96         12.76         1.58 o
 -10   2  14         22.12         23.07         2.50 o
  -9   2  14        146.63        141.68         3.00 o
  -8   2  14          0.07         -0.32         0.72 o
  -7   2  14         10.45         11.72         1.17 o
  -6   2  14          5.62          6.38         1.30 o
  -5   2  14         14.56         14.56         1.39 o
  -4   2  14          9.32         10.79         1.01 o
  -3   2  14         90.88         85.79         1.99 o
  -2   2  14         74.96         70.62         1.95 o
  -1   2  14        301.48        309.86         3.83 o
   0   2  14         53.60         58.64         1.84 o
   1   2  14         76.81         75.05         1.95 o
   2   2  14         17.60         14.16         1.23 o
   3   2  14          2.59          2.30         1.05 o
   4   2  14          0.44          1.40         1.16 o
   5   2  14         11.58          9.04         1.49 o
 -10   3  14          4.62          4.25         3.31 o
  -9   3  14          1.10          1.92         1.11 o
  -8   3  14         10.53          8.85         1.45 o
  -7   3  14         40.25         37.25         2.38 o
  -6   3  14         27.71         28.39         1.85 o
  -5   3  14          4.78          7.69         1.25 o
  -4   3  14        143.52        159.53         3.30 o
  -3   3  14        351.65        345.15         4.87 o
  -2   3  14         61.06         66.49         2.05 o
  -1   3  14         21.61         22.63         1.49 o
   0   3  14         20.48         18.64         1.47 o
   1   3  14         17.10         14.62         1.70 o
   2   3  14         16.10         14.14         1.36 o
   3   3  14         13.14          9.73         1.35 o
  -7   4  14          0.22          0.95         1.25 o
  -6   4  14          0.90          3.84         1.91 o
  -5   4  14         16.41         16.40         1.67 o
  -4   4  14        147.73        123.62         5.07 o
  -3   4  14         26.40         20.65         3.08 o
  -2   4  14          2.33          2.98         1.99 o
  -1   4  14         10.37         11.71         1.42 o
   0   4  14          0.89          1.26         1.16 o
   1   4  14          0.00         -0.44         1.16 o
 -11   0  15         77.48         90.88        12.62 o
  -9   0  15         28.37         30.47         1.98 o
  -7   0  15         44.77         53.44         3.29 o
  -5   0  15         97.80         99.65         2.82 o
  -3   0  15        119.24        126.39         3.41 o
  -1   0  15        228.21        235.30         4.65 o
   1   0  15          4.89          4.94         1.42 o
   3   0  15        229.42        248.79         5.91 o
   5   0  15         47.05         49.91         4.34 o
 -11   1  15         10.68         13.08         2.24 o
 -10   1  15        148.97        154.90         3.52 o
  -9   1  15         43.55         43.91         1.99 o
  -8   1  15          0.41         -0.65         0.65 o
  -7   1  15          5.34          4.72         0.95 o
  -6   1  15         56.86         56.37         1.98 o
  -5   1  15         13.61         13.97         1.18 o
  -4   1  15          0.82          0.94         0.77 o
  -3   1  15          3.03          1.67         0.86 o
  -2   1  15         15.16         13.56         1.19 o
  -1   1  15          2.35          2.48         0.91 o
   0   1  15          0.53          2.44         0.88 o
   1   1  15         31.28         34.11         1.51 o
   2   1  15         45.30         49.90         2.00 o
   3   1  15         41.16         43.10         1.91 o
   4   1  15          0.41          1.21         1.16 o
 -10   2  15          0.04          1.05         1.43 o
  -9   2  15          5.57          7.88         1.42 o
  -8   2  15         22.11         20.07         1.33 o
  -7   2  15         35.73         38.15         1.78 o
  -6   2  15          2.36          1.22         1.01 o
  -5   2  15         83.87         89.13         2.66 o
  -4   2  15          5.29          8.11         1.37 o
  -3   2  15         24.36         27.27         1.46 o
  -2   2  15        102.12        111.26         2.42 o
  -1   2  15         83.58         96.35         2.31 o
   0   2  15         15.92         16.88         1.24 o
   1   2  15         10.64         11.84         1.17 o
   2   2  15        109.66        112.86         2.51 o
   3   2  15         20.59         19.50         1.65 o
   4   2  15          4.68          5.05         1.34 o
  -9   3  15          2.73          2.01         3.28 o
  -8   3  15         16.65         18.40         1.82 o
  -7   3  15          1.42          3.30         1.91 o
  -6   3  15         23.30         23.98         1.80 o
  -5   3  15          3.65          4.50         1.37 o
  -4   3  15        171.60        165.11         3.42 o
  -3   3  15          1.54          3.72         1.27 o
  -2   3  15          7.79          4.33         1.46 o
  -1   3  15          3.44          1.80         1.15 o
   0   3  15          0.34          0.06         1.09 o
   1   3  15         12.99          9.29         1.35 o
   2   3  15         21.05         18.24         1.60 o
  -6   4  15         48.32         50.64         4.84 o
  -5   4  15          0.05          3.09         1.51 o
  -4   4  15         95.12         84.73         3.79 o
  -3   4  15        107.43        104.92         3.23 o
  -2   4  15          0.80          0.65         1.36 o
  -1   4  15          1.46          2.18         1.37 o
 -10   0  16         55.52         61.50         6.58 o
  -8   0  16        110.10        111.56         3.40 o
  -6   0  16         16.78         17.60         2.01 o
  -4   0  16          4.58          4.58         1.32 o
  -2   0  16         80.16         83.05         3.19 o
   0   0  16         78.13         79.15         3.78 o
   2   0  16         15.49         17.88         2.68 o
   4   0  16        193.11        201.49         5.36 o
 -11   1  16          0.11          0.82         1.95 o
 -10   1  16          3.10          2.02         1.12 o
  -9   1  16         18.78         16.93         1.19 o
  -8   1  16          0.05         -0.75         0.75 o
  -7   1  16          8.19          6.19         1.02 o
  -6   1  16          1.19          1.42         0.94 o
  -5   1  16          0.02          0.49         0.98 o
  -4   1  16         85.71         92.33         3.10 o
  -3   1  16          4.19          2.05         0.91 o
  -2   1  16          0.92         -0.07         0.97 o
  -1   1  16         65.11         65.64         2.21 o
   0   1  16          2.98          2.33         1.00 o
   1   1  16        162.23        173.87         2.92 o
   2   1  16          8.04          7.72         1.13 o
   3   1  16          0.15         -0.86         1.05 o
 -10   2  16         11.00         11.36         1.66 o
  -9   2  16          5.17          7.32         1.18 o
  -8   2  16          0.27         -0.87         0.87 o
  -7   2  16          0.02         -0.21         0.91 o
  -6   2  16         73.11         74.49         2.54 o
  -5   2  16         26.94         28.89         1.92 o
  -4   2  16        306.81        305.80         4.96 o
  -3   2  16          0.00          0.94         1.14 o
  -2   2  16         68.06         67.09         2.16 o
  -1   2  16         11.67         10.80         1.29 o
   0   2  16          1.42          0.39         0.99 o
   1   2  16          0.71          0.74         0.99 o
   2   2  16         31.08         32.69         2.11 o
  -8   3  16          8.61          6.95         1.85 o
  -7   3  16         37.98         35.84         2.67 o
  -6   3  16         13.86         13.85         1.61 o
  -5   3  16          6.17          3.87         1.45 o
  -4   3  16         93.17         95.09         3.13 o
  -3   3  16          9.06          5.17         1.42 o
  -2   3  16          6.53          3.59         2.50 o
  -1   3  16         32.17         38.08         2.17 o
   0   3  16          3.56          3.21         1.23 o
   1   3  16          1.06         -0.70         1.16 o
  -9   0  17         58.96         56.49         2.54 o
  -7   0  17         36.25         37.37         2.53 o
  -5   0  17         35.83         37.41         2.95 o
  -3   0  17          7.30         10.71         1.75 o
  -1   0  17          0.08         -0.13         1.43 o
   1   0  17          1.98          1.45         1.47 o
 -10   1  17          1.29          3.02         1.16 o
  -9   1  17         11.26         10.73         1.09 o
  -8   1  17         37.38         35.53         1.74 o
  -7   1  17          2.09          1.50         0.96 o
  -6   1  17         10.12         10.48         1.27 o
  -5   1  17          5.04          5.24         1.23 o
  -4   1  17         94.84         96.85         2.95 o
  -3   1  17          0.75          0.75         1.08 o
  -2   1  17         30.70         29.90         1.70 o
  -1   1  17          0.63          1.64         1.00 o
   0   1  17          0.85          1.48         0.99 o
   1   1  17          0.01          3.16         1.07 o
   2   1  17         18.41         22.71         1.85 o
  -9   2  17          6.44          8.23         1.31 o
  -8   2  17          0.46          0.45         0.94 o
  -7   2  17          7.28          5.93         1.22 o
  -6   2  17         26.42         30.42         1.88 o
  -5   2  17         23.54         27.20         2.01 o
  -4   2  17        191.22        221.13         4.30 o
  -3   2  17         15.81         19.86         1.86 o
  -2   2  17         35.48         32.65         2.49 o
  -1   2  17         17.95         14.78         1.50 o
   0   2  17          1.77          1.92         1.37 o
   1   2  17         21.28         22.15         1.62 o
  -6   3  17          0.17         -0.94         1.55 o
  -5   3  17          2.66         -0.15         1.37 o
  -4   3  17          2.16          0.22         2.30 o
  -3   3  17         25.14         28.20         2.09 o
  -2   3  17          0.32          0.72         1.40 o
  -1   3  17         30.93         32.34         2.36 o
  -8   0  18         11.15          7.43         1.66 o
  -6   0  18          0.00         -0.36         1.46 o
  -4   0  18         53.03         49.76         4.30 o
  -2   0  18          5.41          5.93         1.74 o
   0   0  18          2.58          3.77         1.61 o
  -8   1  18         23.11         20.51         1.50 o
  -7   1  18         58.82         56.38         2.46 o
  -6   1  18         11.44         13.23         1.47 o
  -5   1  18         10.21          9.91         1.47 o
  -4   1  18         89.46         98.03         3.04 o
  -3   1  18         18.04         19.70         2.13 o
  -2   1  18          0.83          1.57         1.19 o
  -1   1  18         42.22         45.80         2.19 o
   0   1  18          5.80          5.38         1.21 o
  -7   2  18         12.58         15.01         1.60 o
  -6   2  18         21.31         21.15         2.43 o
  -5   2  18          1.27          4.98         1.47 o
  -4   2  18         91.73         95.34         3.26 o
  -3   2  18         16.88         14.53         1.78 o
  -2   2  18         35.32         30.96         2.05 o
  -1   2  18         66.14         72.29         3.10 o
  -7   0  19         16.72         16.57         2.22 o
  -5   0  19          1.66          1.53         1.89 o
  -3   0  19          1.68         -0.75         1.87 o
  -1   0  19         45.09         38.52         2.98 o
  -7   1  19         29.75         31.08         1.89 o
  -6   1  19         70.40         73.17         2.72 o
  -5   1  19          5.82          7.79         1.54 o
  -4   1  19         18.98         22.19         1.98 o
  -3   1  19         64.34         67.70         3.63 o
  -2   1  19        148.95        164.15         4.15 o
                                                
